# Supplementary material for: 1-[4-(β-d-Allopyranos­yloxy)benzyl­idene]semicarbazide hemihydrate
Source: Acta Crystallogr Sect E Struct Rep Online. 2010 Jan 9;66(Pt 2):o321. doi: 10.1107/S1600536809055664 (PMC2979748; doi:10.1107/S1600536809055664)
Supplement: Supplementary file 2 [file e-66-0o321-Isup2.hkl]

# 
# h,k,l, Fc-squared, Fo-squared, sigma(Fo-squared) and status flag 
# 
data_I
_shelx_title ' r91031h in P3(1)21' 
_shelx_refln_list_code          4 
_shelx_F_calc_maximum      146.39 
_exptl_crystal_F_000      1110.00 
_reflns_d_resolution_high  0.7604 
 
loop_ 
 _symmetry_equiv_pos_as_xyz 
 'x, y, z' 
 '-y, x-y, z+1/3' 
 '-x+y, -x, z-1/3' 
 'y, x, -z' 
 'x-y, -y, -z-1/3' 
 '-x, -x+y, -z+1/3' 
 
_cell_length_a     8.6373 
_cell_length_b     8.6373 
_cell_length_c    37.0208 
_cell_angle_alpha  90.000 
_cell_angle_beta   90.000 
_cell_angle_gamma 120.000 
 
_shelx_F_squared_multiplier     1.000 
 
loop_ 
 _refln_index_h 
 _refln_index_k 
 _refln_index_l 
 _refln_F_squared_calc 
 _refln_F_squared_meas 
 _refln_F_squared_sigma 
 _refln_observed_status 
   0   1   0      921.44      775.47     10.69 o 
  -1   2   0    14144.97    15113.41    291.53 o 
   0   2   0      422.04      445.19      9.41 o 
  -1   3   0     3463.40     3250.54     20.29 o 
   0   3   0     2124.32     1966.02     25.83 o 
  -2   4   0     6664.37     6873.59     80.19 o 
  -1   4   0      724.02      686.64      5.47 o 
   0   4   0      665.39      725.68     11.45 o 
  -2   5   0      211.04      231.09      5.44 o 
  -1   5   0     2337.47     2263.88     37.71 o 
   0   5   0      324.24      336.60      8.01 o 
  -3   6   0      227.35      248.00      6.03 o 
  -2   6   0      533.85      593.31     12.00 o 
  -1   6   0      257.88      292.56      5.15 o 
   0   6   0     2512.62     2513.00    100.93 o 
  -3   7   0      804.32      822.87     15.81 o 
  -2   7   0      298.22      305.75     11.49 o 
  -1   7   0      163.35      164.25      8.04 o 
   0   7   0      295.82      314.25     20.90 o 
  -4   8   0      272.01      294.33     21.82 o 
  -3   8   0       84.41       89.10      4.85 o 
  -2   8   0      394.59      420.63     10.35 o 
  -1   8   0       58.28       50.63      4.03 o 
   0   8   0        1.18        6.16      2.42 o 
  -4   9   0      392.20      423.33     15.29 o 
  -3   9   0       61.85       49.42      3.49 o 
  -2   9   0       12.20        8.96      1.90 o 
  -1   9   0        3.15        4.93      1.63 o 
   0   9   0        8.45        8.13      3.52 o 
  -5  10   0      816.52      837.06     42.56 o 
  -4  10   0       58.87       54.64      4.54 o 
  -3  10   0       85.80       98.39      5.82 o 
  -2  10   0        5.61        6.47      2.22 o 
  -1  10   0      264.24      275.25     18.24 o 
  -5  11   0      166.79      185.77     10.61 o 
  -4  11   0       30.14       25.90      2.98 o 
  -1   1   1      754.92      755.67      7.87 o 
   0   1   1      655.16      597.48      5.35 o 
  -2   2   1    11454.81    11842.53    124.47 o 
  -1   2   1     8446.67     8264.39     57.52 o 
  -3   3   1       45.75       41.41      1.43 o 
  -2   3   1      626.13      634.36      4.45 o 
  -1   3   1       50.09       50.84      0.91 o 
   0   3   1       59.94       74.86      2.78 o 
  -4   4   1     3083.83     3200.16     43.96 o 
  -3   4   1      271.12      260.72      2.15 o 
  -2   4   1      594.33      580.91      5.54 o 
  -1   4   1     1826.51     1801.65     18.45 o 
   0   4   1      976.42      993.02     12.91 o 
  -5   5   1      664.86      710.53     16.20 o 
  -4   5   1     1863.59     1951.39     29.96 o 
  -3   5   1      365.50      355.33      7.99 o 
  -2   5   1     1309.77     1351.36     13.78 o 
  -1   5   1     1398.91     1476.08     22.66 o 
   0   5   1      914.91      969.81     20.19 o 
  -6   6   1      530.31      507.56     22.85 o 
  -5   6   1      178.78      169.46      3.36 o 
  -4   6   1       60.20       54.97      2.26 o 
  -3   6   1      134.13      149.02      2.80 o 
  -2   6   1     1205.73     1281.13     26.11 o 
  -1   6   1       43.57       49.30      2.52 o 
   0   6   1        6.45        9.36      1.73 o 
  -7   7   1       27.74       29.81      2.66 o 
  -6   7   1     1184.85     1192.93     18.14 o 
  -5   7   1      492.86      507.38     10.30 o 
  -4   7   1      466.53      483.03     10.18 o 
  -3   7   1      338.79      318.58     12.29 o 
  -2   7   1      138.00      139.83     16.59 o 
  -1   7   1       38.75       31.81      1.99 o 
   0   7   1      342.45      364.99     18.08 o 
  -8   8   1       33.07       30.17      4.34 o 
  -7   8   1        6.37        9.14      1.69 o 
  -6   8   1      349.42      343.30      9.09 o 
  -5   8   1      489.37      504.72     11.95 o 
  -4   8   1       70.01       66.32      4.26 o 
  -3   8   1      597.93      604.78     15.89 o 
  -2   8   1      318.83      311.07      7.94 o 
  -1   8   1      221.18      231.17      5.28 o 
   0   8   1      172.67      185.18      8.86 o 
  -9   9   1       13.34       14.69      3.04 o 
  -8   9   1       66.54       66.45      5.18 o 
  -7   9   1       34.55       32.11      3.04 o 
  -6   9   1      236.91      245.63      8.12 o 
  -5   9   1       50.32       49.96      3.95 o 
  -4   9   1      811.36      870.53     32.48 o 
  -3   9   1      730.35      804.81     26.13 o 
  -2   9   1      462.67      497.80     15.94 o 
  -1   9   1       72.61       72.74      5.45 o 
   0   9   1       94.40       77.88      9.87 o 
  -9  10   1       97.65      100.11      7.73 o 
  -8  10   1       12.53        9.88      2.21 o 
  -7  10   1       10.31        6.49      1.82 o 
  -6  10   1       11.22       11.62      1.43 o 
  -5  10   1        8.96        5.69      1.66 o 
  -4  10   1       52.69       53.59      5.10 o 
  -3  10   1      168.18      181.07      6.54 o 
  -2  10   1       99.55       86.99      6.49 o 
  -1  10   1       25.73       25.71      3.85 o 
  -7  11   1       25.81       12.98      2.12 o 
  -6  11   1       93.03       94.94      5.90 o 
  -5  11   1       43.48       42.38      4.57 o 
  -4  11   1       48.89       43.06      4.68 o 
  -1   1   2     4144.79     3977.32     40.64 o 
   0   1   2      529.28      430.88      3.86 o 
  -2   2   2     1965.75     1892.56     24.04 o 
  -1   2   2     6852.86     6546.71     47.00 o 
   0   2   2    14135.20    14622.23    211.09 o 
  -3   3   2     1002.47     1044.32     15.26 o 
  -2   3   2     5560.15     5500.10     35.13 o 
  -1   3   2     7611.70     7222.76     44.66 o 
   0   3   2     2506.45     2576.21     26.83 o 
  -4   4   2      280.96      278.27      9.87 o 
  -3   4   2       13.88       14.74      0.62 o 
  -2   4   2      499.71      543.59      6.71 o 
  -1   4   2     1799.28     1769.39     14.78 o 
   0   4   2       11.44        9.74      1.16 o 
  -5   5   2      464.24      522.45     11.05 o 
  -4   5   2     2338.10     2419.72     38.74 o 
  -3   5   2      537.56      557.13     13.96 o 
  -2   5   2      961.45      980.26     10.06 o 
  -1   5   2       10.28       10.20      0.80 o 
   0   5   2        7.22       12.04      1.27 o 
  -6   6   2     2534.49     2545.01     72.01 o 
  -5   6   2      367.07      361.09      6.54 o 
  -4   6   2      606.67      643.35     11.76 o 
  -3   6   2       50.99       43.72      1.74 o 
  -2   6   2     2097.60     2192.61     46.37 o 
  -1   6   2      766.31      799.27     14.14 o 
   0   6   2      632.27      646.41     16.97 o 
  -7   7   2       12.40       13.93      1.74 o 
  -6   7   2      595.65      601.34      9.81 o 
  -5   7   2     1576.82     1576.89     31.62 o 
  -4   7   2      226.24      231.92      8.45 o 
  -3   7   2     1679.74     1758.08     37.17 o 
  -2   7   2     1190.00     1202.44     24.13 o 
  -1   7   2      155.97      156.83      8.00 o 
   0   7   2      273.46      302.89     19.98 o 
  -8   8   2       59.19       57.07      7.56 o 
  -7   8   2       62.79       62.21      4.48 o 
  -6   8   2       90.65       92.41      5.98 o 
  -5   8   2      325.72      337.38     14.36 o 
  -4   8   2      612.48      604.57     15.78 o 
  -3   8   2     1939.50     2103.27     66.55 o 
  -2   8   2      191.30      187.16      8.95 o 
  -1   8   2      333.26      350.82      6.81 o 
   0   8   2       19.97       20.46      4.86 o 
  -9   9   2       84.10       75.51      8.07 o 
  -8   9   2       26.91       23.81      2.05 o 
  -7   9   2       84.58       93.02      5.00 o 
  -6   9   2      386.41      382.69     12.63 o 
  -5   9   2      461.73      455.37     17.42 o 
  -4   9   2      183.56      180.29      8.08 o 
  -3   9   2      103.96       97.90      6.93 o 
  -2   9   2       92.31       86.75      5.60 o 
  -1   9   2      152.17      143.83      7.10 o 
   0   9   2       30.23       44.07     15.09 o 
  -9  10   2       42.44       38.15      3.99 o 
  -8  10   2       30.87       27.23      2.81 o 
  -7  10   2      227.25      233.51      8.42 o 
  -6  10   2        5.19        6.34      1.57 o 
  -5  10   2       14.29       11.10      1.96 o 
  -4  10   2      123.02      121.43      5.38 o 
  -3  10   2      109.18       84.32      8.13 o 
  -2  10   2      149.08      135.14     11.58 o 
  -1  10   2       26.56       23.67      2.90 o 
  -7  11   2        4.73        5.60      2.32 o 
  -6  11   2        8.87        8.34      1.76 o 
  -5  11   2       36.36       30.10      3.24 o 
  -4  11   2       23.35       20.28      2.61 o 
  -1   1   3        0.02        4.21      1.31 o 
   0   1   3      611.70      487.53      4.32 o 
  -2   2   3     3091.17     2740.56     34.84 o 
  -1   2   3    14802.68    15568.93    170.14 o 
   0   2   3      101.17      120.36      2.21 o 
  -3   3   3      305.08      287.67      4.19 o 
  -2   3   3      215.45      200.76      2.19 o 
  -1   3   3     2727.74     2574.64     17.75 o 
   0   3   3    10127.45    10130.84    129.29 o 
  -4   4   3       48.21       53.22      2.49 o 
  -3   4   3      237.76      255.18      3.46 o 
  -2   4   3     4734.90     4686.78     41.74 o 
  -1   4   3        4.58        9.51      1.52 o 
   0   4   3     3307.13     3261.77     47.83 o 
  -5   5   3      960.56      930.82     21.21 o 
  -4   5   3      465.81      474.14      9.92 o 
  -3   5   3      628.92      658.52     13.64 o 
  -2   5   3     1706.74     1803.14     19.71 o 
  -1   5   3     1280.54     1471.95     19.94 o 
   0   5   3        0.10        3.52      1.17 o 
  -6   6   3      932.96      953.81     27.30 o 
  -5   6   3      188.76      173.16      6.13 o 
  -4   6   3      131.23      137.69      2.99 o 
  -3   6   3      188.90      206.02      3.56 o 
  -2   6   3     1762.02     1819.87     39.32 o 
  -1   6   3     3791.01     3789.96     65.99 o 
   0   6   3      613.78      604.37     15.74 o 
  -7   7   3       12.90       12.08      1.72 o 
  -6   7   3      251.61      239.46     12.20 o 
  -5   7   3      422.87      465.70     12.34 o 
  -4   7   3      194.93      195.40      6.85 o 
  -3   7   3      118.07      119.79      4.90 o 
  -2   7   3     1082.43     1192.18     22.89 o 
  -1   7   3     1493.88     1569.26     23.73 o 
   0   7   3       14.65       17.96      2.46 o 
  -8   8   3       26.99       24.21      3.93 o 
  -7   8   3       93.54       81.27      6.06 o 
  -6   8   3     1124.02     1171.85     29.78 o 
  -5   8   3     1273.99     1316.23     30.80 o 
  -4   8   3      135.11      125.13      6.97 o 
  -3   8   3      228.92      230.11     12.62 o 
  -2   8   3      385.51      399.45     10.81 o 
  -1   8   3        5.25        9.70      1.46 o 
   0   8   3        5.49        9.83      2.42 o 
  -9   9   3        8.63        2.26      2.64 o 
  -8   9   3        7.41        7.37      1.60 o 
  -7   9   3       41.25       33.40      3.05 o 
  -6   9   3      409.96      402.42     11.75 o 
  -5   9   3      211.32      200.94      7.72 o 
  -4   9   3      319.43      331.65     11.38 o 
  -3   9   3       10.58       11.55      1.70 o 
  -2   9   3      213.83      225.49      7.56 o 
  -1   9   3      436.64      475.55     22.16 o 
   0   9   3       85.78       63.58     14.43 o 
  -9  10   3       93.71       87.61      7.28 o 
  -8  10   3       59.42       51.75      5.27 o 
  -7  10   3        6.35        8.81      1.77 o 
  -6  10   3      251.56      270.33     10.60 o 
  -5  10   3      573.84      587.62     23.65 o 
  -4  10   3      517.59      555.19     20.28 o 
  -3  10   3       24.73       19.39      2.14 o 
  -2  10   3       81.71       78.49      7.54 o 
  -1  10   3       46.87       45.13      5.54 o 
  -7  11   3       43.33       35.19      3.74 o 
  -6  11   3      279.91      303.94     18.86 o 
  -5  11   3       31.55       24.03      2.63 o 
  -4  11   3       41.21       41.77      4.38 o 
   0   1   4     1497.39     1406.15     20.74 o 
  -2   2   4     1423.24     1436.31     23.48 o 
  -1   2   4    15193.46    16388.56    204.35 o 
   0   2   4        0.25        2.26      0.84 o 
  -3   3   4      202.01      178.44      4.65 o 
  -2   3   4      193.95      201.42      2.29 o 
  -1   3   4     4207.78     3937.74     23.48 o 
   0   3   4       47.50       33.02      1.17 o 
  -4   4   4       41.22       36.72      1.96 o 
  -3   4   4     1962.84     2009.77     17.27 o 
  -2   4   4     1479.81     1493.21     11.56 o 
  -1   4   4     4983.66     4983.80     42.49 o 
   0   4   4     3252.36     3385.26     43.71 o 
  -5   5   4      409.50      396.44      9.12 o 
  -4   5   4       20.23       22.77      1.20 o 
  -3   5   4     1853.59     1935.43     22.73 o 
  -2   5   4      577.24      578.88     11.33 o 
  -1   5   4     1663.73     1715.59     23.24 o 
   0   5   4      447.58      527.75     10.22 o 
  -6   6   4     2011.56     2194.49     62.00 o 
  -5   6   4      438.37      435.33      7.74 o 
  -4   6   4      409.25      405.98      7.16 o 
  -3   6   4       19.76       25.55      1.71 o 
  -2   6   4      173.36      153.56      3.88 o 
  -1   6   4     1203.65     1225.75     22.78 o 
   0   6   4       58.56       50.88      3.80 o 
  -7   7   4       41.37       32.09      7.28 o 
  -6   7   4      123.19      131.77      8.14 o 
  -5   7   4      250.18      244.82      8.84 o 
  -4   7   4     1496.62     1505.55     28.79 o 
  -3   7   4      454.00      465.90     11.97 o 
  -2   7   4      345.33      334.33     12.21 o 
  -1   7   4      136.52      158.97      7.99 o 
   0   7   4       16.72       12.54      1.81 o 
  -8   8   4        7.03        6.32      2.48 o 
  -7   8   4       12.70        9.14      1.53 o 
  -6   8   4      350.19      354.18      9.21 o 
  -5   8   4       32.16       31.70      2.00 o 
  -4   8   4      400.02      405.04     10.68 o 
  -3   8   4     1046.17     1090.93     29.97 o 
  -2   8   4      259.41      293.87      8.37 o 
  -1   8   4      123.49      143.50      6.26 o 
   0   8   4      144.49      169.13      7.79 o 
  -9   9   4       64.59       83.60     13.68 o 
  -8   9   4      290.16      322.54     11.71 o 
  -7   9   4      207.15      199.37      6.93 o 
  -6   9   4       94.64      101.88      4.40 o 
  -5   9   4      314.71      346.67     12.56 o 
  -4   9   4      230.42      221.33      8.13 o 
  -3   9   4      224.03      245.87      7.61 o 
  -2   9   4      188.34      190.72      6.43 o 
  -1   9   4      196.99      194.21      8.49 o 
   0   9   4       85.63       81.17      7.59 o 
  -9  10   4       83.94       61.78      6.67 o 
  -8  10   4       88.66       86.05      5.98 o 
  -7  10   4       81.75       85.86      6.08 o 
  -6  10   4      165.62      165.40      7.17 o 
  -5  10   4      253.94      255.39     11.05 o 
  -4  10   4      199.77      198.46      7.13 o 
  -3  10   4       32.15       36.76      4.23 o 
  -2  10   4       81.80       81.72      7.39 o 
  -1  10   4      107.17      111.05      9.65 o 
  -7  11   4       40.16       30.06      3.83 o 
  -6  11   4      305.99      381.07     26.14 o 
  -5  11   4       72.09       55.90      5.98 o 
  -4  11   4       30.93       24.39      3.20 o 
  -1   1   5     7657.74     7859.16    112.06 o 
   0   1   5      313.38      371.24      4.53 o 
  -2   2   5     6826.67     6415.86     67.35 o 
  -1   2   5     9934.85    10267.53     71.42 o 
   0   2   5     5715.06     5428.81     47.78 o 
  -3   3   5     7770.03     8041.17     83.95 o 
  -2   3   5     8210.68     8004.91     54.04 o 
  -1   3   5     1888.99     1739.15     11.23 o 
   0   3   5        0.46        3.50      0.70 o 
  -4   4   5      919.01      813.43     13.54 o 
  -3   4   5     1482.04     1520.86     14.66 o 
  -2   4   5      811.52      796.78      8.27 o 
  -1   4   5      154.96      156.28      4.03 o 
   0   4   5     1023.58      976.40     13.24 o 
  -5   5   5       66.03       62.61      2.48 o 
  -4   5   5      970.04      989.40     14.53 o 
  -3   5   5      430.01      425.75      9.92 o 
  -2   5   5      387.23      401.15      9.29 o 
  -1   5   5      116.00      146.83      4.66 o 
   0   5   5      598.81      558.30     10.94 o 
  -6   6   5        2.12        9.37      1.86 o 
  -5   6   5      856.95      862.34     15.14 o 
  -4   6   5      148.10      148.87      3.73 o 
  -3   6   5      558.84      608.71     10.56 o 
  -2   6   5      355.69      332.34      6.14 o 
  -1   6   5      227.59      238.67      4.75 o 
   0   6   5       13.15       18.74      2.37 o 
  -7   7   5      632.60      655.50     23.74 o 
  -6   7   5      127.36      131.17      8.96 o 
  -5   7   5      192.04      172.07     29.85 o 
  -4   7   5      959.63     1009.37     19.47 o 
  -3   7   5     1195.79     1202.10     24.10 o 
  -2   7   5      861.01      925.79     19.65 o 
  -1   7   5      232.25      227.49     11.06 o 
   0   7   5      210.26      204.49     14.39 o 
  -8   8   5       64.45       58.61      7.86 o 
  -7   8   5      703.33      706.67     13.45 o 
  -6   8   5      199.71      197.90      9.06 o 
  -5   8   5       66.78       61.42      3.60 o 
  -4   8   5      115.86      110.67      6.55 o 
  -3   8   5      243.05      260.35      9.42 o 
  -2   8   5      587.95      548.35     14.79 o 
  -1   8   5      150.62      164.57      4.34 o 
   0   8   5       47.60       48.50      6.26 o 
  -9   9   5       65.77       51.17      7.32 o 
  -8   9   5      349.19      371.69     12.88 o 
  -7   9   5      208.34      200.13      6.37 o 
  -6   9   5       25.69       23.57      2.22 o 
  -5   9   5       27.40       21.98      2.13 o 
  -4   9   5      498.68      495.13     17.90 o 
  -3   9   5       78.79       66.74      6.17 o 
  -2   9   5      161.05      165.73      6.23 o 
  -1   9   5       82.34       68.48      6.00 o 
   0   9   5      195.51      207.59     17.71 o 
  -9  10   5       92.66       81.11      7.60 o 
  -8  10   5       12.41       11.82      2.53 o 
  -7  10   5       60.73       55.45      5.09 o 
  -6  10   5      690.88      718.63     27.76 o 
  -5  10   5       62.81       49.27      5.48 o 
  -4  10   5       75.91       71.12      7.03 o 
  -3  10   5       84.26       70.13      7.75 o 
  -2  10   5      160.64      154.03      8.69 o 
  -1  10   5       55.49       55.87      8.84 o 
  -7  11   5      228.80      251.76     17.38 o 
  -6  11   5       33.55       30.93      3.82 o 
  -5  11   5      107.51      128.62      8.43 o 
  -4  11   5       35.92       32.25      3.70 o 
   0   0   6      898.14      726.23     10.17 o 
  -1   1   6     4090.53     3892.10     40.28 o 
   0   1   6     4809.54     4470.01     43.99 o 
  -2   2   6     3474.89     3258.45     29.38 o 
  -1   2   6     2503.08     2196.39     26.63 o 
   0   2   6     1561.05     1505.67     16.65 o 
  -3   3   6      147.69      148.26      3.52 o 
  -2   3   6      819.23      806.67      6.21 o 
  -1   3   6     3811.79     3626.14     22.08 o 
   0   3   6      258.96      254.50      2.76 o 
  -4   4   6      191.15      148.78      6.43 o 
  -3   4   6      250.60      255.54      6.72 o 
  -2   4   6     3577.74     3602.89     45.20 o 
  -1   4   6     1114.23     1271.07     13.34 o 
   0   4   6      133.78      170.89      5.62 o 
  -5   5   6       34.98       38.32      2.22 o 
  -4   5   6      434.22      414.33      9.39 o 
  -3   5   6     1067.00     1183.53     13.10 o 
  -2   5   6     2921.24     2914.34     28.36 o 
  -1   5   6     2679.17     2708.24     39.52 o 
   0   5   6      102.78      126.46      3.08 o 
  -6   6   6      127.69      128.56      6.44 o 
  -5   6   6       82.88       90.28      2.34 o 
  -4   6   6      540.23      535.75      8.90 o 
  -3   6   6       52.41       70.04      2.80 o 
  -2   6   6      484.02      472.35      8.21 o 
  -1   6   6      773.90      733.08     11.79 o 
   0   6   6      132.53      143.20      6.77 o 
  -7   7   6       79.82       97.40     13.74 o 
  -6   7   6      807.62      804.74     12.27 o 
  -5   7   6     3875.57     3829.87     78.27 o 
  -4   7   6      505.33      542.70     16.82 o 
  -3   7   6      451.04      467.63     13.70 o 
  -2   7   6     1011.98     1009.36     16.14 o 
  -1   7   6      431.70      432.23      6.73 o 
   0   7   6       91.87       84.52      7.37 o 
  -8   8   6       15.15       13.48      2.85 o 
  -7   8   6      192.73      191.51      4.04 o 
  -6   8   6      196.33      212.51      8.95 o 
  -5   8   6      111.16      110.02      5.89 o 
  -4   8   6      500.19      509.34     14.07 o 
  -3   8   6      338.20      346.86      8.93 o 
  -2   8   6       95.42       99.33      5.48 o 
  -1   8   6      176.60      153.76      5.70 o 
   0   8   6       65.32       69.55     11.22 o 
  -9   9   6       16.87       11.40      2.69 o 
  -8   9   6       24.03       18.40      1.91 o 
  -7   9   6      220.33      236.70      7.78 o 
  -6   9   6      173.24      184.90      5.99 o 
  -5   9   6      712.29      679.01     22.12 o 
  -4   9   6       18.13       15.20      1.72 o 
  -3   9   6      104.38       90.02      5.31 o 
  -2   9   6       17.66       12.28      2.48 o 
  -1   9   6       94.61      111.00      8.73 o 
   0   9   6        0.91       10.31      4.29 o 
  -9  10   6      187.26      188.95     11.50 o 
  -8  10   6      264.43      276.05     13.44 o 
  -7  10   6       20.83       16.57      2.63 o 
  -6  10   6      146.24      146.53      6.79 o 
  -5  10   6      106.54      108.03      5.57 o 
  -4  10   6       25.84       21.73      2.72 o 
  -3  10   6      115.93      139.35      7.55 o 
  -2  10   6      152.35      154.19      8.17 o 
  -1  10   6      359.11      379.08     27.19 o 
  -7  11   6      265.10      312.79     21.76 o 
  -6  11   6       29.96       19.00      2.49 o 
  -5  11   6      153.05      176.50     10.24 o 
  -4  11   6       34.22       37.51      4.54 o 
  -1   1   7     4650.22     4269.53     39.63 o 
   0   1   7      587.62      519.31      4.88 o 
  -2   2   7     7935.15     8196.97     76.06 o 
  -1   2   7      491.87      511.33      4.26 o 
   0   2   7     2982.46     2787.46     28.69 o 
  -3   3   7     2653.90     2692.08     30.11 o 
  -2   3   7     1324.95     1215.17     13.81 o 
  -1   3   7     3249.18     3075.98     19.68 o 
   0   3   7      407.08      427.85      4.90 o 
  -4   4   7       66.20       50.79      2.17 o 
  -3   4   7     3777.70     3814.27     41.78 o 
  -2   4   7     1329.47     1248.14     16.03 o 
  -1   4   7      786.43      819.00      8.62 o 
   0   4   7     1313.47     1265.30     16.38 o 
  -5   5   7        0.70        0.13      1.04 o 
  -4   5   7      621.09      618.86      8.83 o 
  -3   5   7     1413.00     1443.88     20.50 o 
  -2   5   7     1329.11     1354.45     19.06 o 
  -1   5   7     2868.86     2958.21     39.96 o 
   0   5   7      937.39      937.57     21.88 o 
  -6   6   7       57.57       57.98      6.21 o 
  -5   6   7      417.89      419.32      6.60 o 
  -4   6   7      469.57      485.48      8.20 o 
  -3   6   7       72.59       81.55      2.09 o 
  -2   6   7      510.08      534.44      8.92 o 
  -1   6   7      533.06      525.00      8.83 o 
   0   6   7     1471.58     1506.85     38.98 o 
  -7   7   7     2090.13     2028.74     89.12 o 
  -6   7   7      259.26      258.40     11.78 o 
  -5   7   7       83.55       94.64      6.05 o 
  -4   7   7      524.50      525.45     11.23 o 
  -3   7   7     1300.11     1316.55     31.62 o 
  -2   7   7      136.30      132.71      6.85 o 
  -1   7   7      430.78      388.80      6.08 o 
   0   7   7      130.16      160.77     12.18 o 
  -8   8   7      653.99      672.67     33.84 o 
  -7   8   7       50.92       45.80      3.47 o 
  -6   8   7       49.01       42.15      3.02 o 
  -5   8   7      488.71      470.95     11.56 o 
  -4   8   7      334.79      308.88     10.27 o 
  -3   8   7      200.62      184.10      9.10 o 
  -2   8   7      223.34      230.98      5.23 o 
  -1   8   7        8.96        5.18      1.50 o 
   0   8   7       77.14       97.64      8.03 o 
  -9   9   7      147.97      154.56      7.72 o 
  -8   9   7        6.93        5.24      1.47 o 
  -7   9   7       53.83       56.53      5.06 o 
  -6   9   7      112.77      115.61      4.93 o 
  -5   9   7      439.22      456.41     15.64 o 
  -4   9   7       13.31       11.81      1.73 o 
  -3   9   7      132.12      147.19      6.17 o 
  -2   9   7       64.90       62.71      6.96 o 
  -1   9   7       51.53       48.30      4.96 o 
   0   9   7       25.89       33.21      8.47 o 
  -9  10   7       65.66       63.66      6.17 o 
  -8  10   7      309.41      331.27     17.09 o 
  -7  10   7      345.29      347.88     11.03 o 
  -6  10   7      183.08      178.00      6.45 o 
  -5  10   7      111.53       95.82      8.11 o 
  -4  10   7      190.88      195.23      7.90 o 
  -3  10   7       37.01       33.46      3.93 o 
  -2  10   7       23.79       16.35      2.79 o 
  -1  10   7        7.08        2.78      2.54 o 
  -7  11   7      188.23      185.09     13.53 o 
  -6  11   7       81.94       83.79      6.13 o 
  -5  11   7       45.37       33.41      3.43 o 
  -4  11   7      169.80      164.73     11.27 o 
  -1   1   8     1491.83     1295.95     13.91 o 
   0   1   8      124.44      164.35      3.51 o 
  -2   2   8     1963.82     1730.29     16.25 o 
  -1   2   8     2403.02     2232.74     20.11 o 
   0   2   8     1030.29      983.37     13.02 o 
  -3   3   8        5.53        3.08      1.38 o 
  -2   3   8      491.53      443.40      3.77 o 
  -1   3   8     1666.64     1564.02     12.75 o 
   0   3   8      601.08      545.77      6.56 o 
  -4   4   8       15.06       29.24      2.69 o 
  -3   4   8      143.90      155.19      6.00 o 
  -2   4   8     2263.57     2155.05     27.97 o 
  -1   4   8     6941.11     7114.38     77.38 o 
   0   4   8     2813.53     2972.17     38.19 o 
  -5   5   8        5.58        9.28      1.09 o 
  -4   5   8      528.27      516.78      7.99 o 
  -3   5   8     2710.74     2767.19     40.42 o 
  -2   5   8      546.68      616.24     10.37 o 
  -1   5   8       64.21       81.33      1.70 o 
   0   5   8        2.57       10.88      1.47 o 
  -6   6   8      555.19      512.80     16.46 o 
  -5   6   8      284.76      280.65      5.08 o 
  -4   6   8        4.73        6.67      0.65 o 
  -3   6   8     1348.21     1403.27     24.19 o 
  -2   6   8      662.74      685.16     11.89 o 
  -1   6   8      467.61      468.28      7.28 o 
   0   6   8        0.63        5.81      2.64 o 
  -7   7   8       17.50       14.65      2.95 o 
  -6   7   8      178.80      169.52      8.05 o 
  -5   7   8      817.63      805.56     11.78 o 
  -4   7   8      724.57      754.63     14.56 o 
  -3   7   8     2489.68     2682.11     64.10 o 
  -2   7   8       13.94       12.08      1.17 o 
  -1   7   8       15.00       14.72      1.21 o 
   0   7   8      157.41      157.28     12.57 o 
  -8   8   8       23.97       21.97      7.39 o 
  -7   8   8       74.40       82.88      6.70 o 
  -6   8   8       75.41       78.99      5.03 o 
  -5   8   8      229.41      230.66      8.46 o 
  -4   8   8      388.12      376.08     12.51 o 
  -3   8   8       97.05       98.48      5.37 o 
  -2   8   8       17.15       20.57      2.05 o 
  -1   8   8        6.30        6.28      1.51 o 
   0   8   8       15.26       22.90      4.23 o 
  -9   9   8       11.71       13.99      2.78 o 
  -8   9   8      117.05      122.19      5.16 o 
  -7   9   8      163.66      170.25      5.46 o 
  -6   9   8       75.36       73.22      7.54 o 
  -5   9   8       78.87       69.50      6.24 o 
  -4   9   8      476.70      484.81     16.33 o 
  -3   9   8      154.32      170.51      7.15 o 
  -2   9   8       61.05       38.42      4.31 o 
  -1   9   8      111.60      132.98      7.75 o 
   0   9   8      309.40      342.25     17.65 o 
  -9  10   8        0.88        3.22      2.23 o 
  -8  10   8       98.15       86.30      6.29 o 
  -7  10   8       52.27       51.81      5.96 o 
  -6  10   8       21.65       19.13      2.48 o 
  -5  10   8       51.78       45.73      4.86 o 
  -4  10   8       10.64        8.83      2.16 o 
  -3  10   8       44.28       46.15      6.15 o 
  -2  10   8       13.32       18.06      2.51 o 
  -1  10   8      332.84      361.04     27.08 o 
  -7  11   8      135.98      144.17      9.83 o 
  -6  11   8       30.68       19.35      2.94 o 
  -5  11   8        9.07        9.02      2.37 o 
  -4  11   8       34.13       22.21      3.51 o 
   0   0   9     1894.01     1945.98     54.31 o 
  -1   1   9      318.45      306.49      3.12 o 
   0   1   9     1148.84      979.12     10.65 o 
  -2   2   9     1114.19     1070.94     14.07 o 
  -1   2   9     1112.33     1037.36     11.89 o 
   0   2   9      629.98      638.63      6.08 o 
  -3   3   9      824.95      799.19     12.00 o 
  -2   3   9      476.50      450.75      3.73 o 
  -1   3   9     9783.18    10132.23    116.81 o 
   0   3   9     1427.00     1397.84     16.45 o 
  -4   4   9       52.55       67.25      2.66 o 
  -3   4   9      279.53      301.85      7.25 o 
  -2   4   9     2101.39     2022.18     23.41 o 
  -1   4   9     2043.72     2153.03     30.26 o 
   0   4   9      313.07      324.33      9.25 o 
  -5   5   9      110.56      102.26      2.93 o 
  -4   5   9      342.35      352.22      5.53 o 
  -3   5   9     1171.52     1213.74     17.11 o 
  -2   5   9     2164.81     2172.03     31.82 o 
  -1   5   9     1937.55     2009.31     28.19 o 
   0   5   9        4.11        4.75      1.37 o 
  -6   6   9      305.55      316.81     17.50 o 
  -5   6   9      554.88      584.60      9.82 o 
  -4   6   9      153.73      146.07      2.82 o 
  -3   6   9     1023.59     1089.63     18.92 o 
  -2   6   9      517.13      557.85      9.46 o 
  -1   6   9      256.63      254.65      4.09 o 
   0   6   9      125.52      130.45      5.96 o 
  -7   7   9      611.40      591.30     19.51 o 
  -6   7   9      261.01      261.44     12.15 o 
  -5   7   9      231.14      222.03     10.77 o 
  -4   7   9       28.82       32.06      2.16 o 
  -3   7   9     1012.31     1040.79     22.38 o 
  -2   7   9      526.83      477.17      7.37 o 
  -1   7   9      118.39      137.06      6.92 o 
   0   7   9     1051.45     1061.51     38.18 o 
  -8   8   9      716.91      755.54     38.05 o 
  -7   8   9      929.94      907.24     46.08 o 
  -6   8   9        2.82        5.96      1.47 o 
  -5   8   9      159.24      174.45      8.41 o 
  -4   8   9      473.51      477.75     15.84 o 
  -3   8   9      313.93      323.47      8.78 o 
  -2   8   9      434.84      420.01      8.19 o 
  -1   8   9      234.80      190.78      8.11 o 
   0   8   9        0.06        7.02      3.85 o 
  -9   9   9        0.18        0.68      2.61 o 
  -8   9   9      201.62      201.19      8.00 o 
  -7   9   9       20.06       20.07      2.10 o 
  -6   9   9       67.60       68.33      6.80 o 
  -5   9   9       10.07       11.44      1.75 o 
  -4   9   9       71.19       56.44      6.40 o 
  -3   9   9       17.39       17.57      2.40 o 
  -2   9   9       88.32       81.41      6.89 o 
  -1   9   9       81.89       99.94      7.79 o 
   0   9   9        9.35        8.58      4.28 o 
  -9  10   9       96.10       80.21      5.97 o 
  -8  10   9       90.78       89.72      6.43 o 
  -7  10   9      311.71      332.86      9.37 o 
  -6  10   9      144.33      153.06      8.12 o 
  -5  10   9      190.12      211.45     10.12 o 
  -4  10   9      107.85       89.88      7.34 o 
  -3  10   9      347.99      360.98     12.38 o 
  -2  10   9       96.14       88.31      7.82 o 
  -1  10   9       75.44       62.37      6.70 o 
  -7  11   9       54.58       43.94      4.67 o 
  -6  11   9       15.53       11.15      2.60 o 
  -5  11   9       19.28       16.96      2.90 o 
  -4  11   9       29.39       23.88      3.10 o 
  -1   1  10        1.13        5.32      1.15 o 
   0   1  10      300.54      259.86      3.26 o 
  -2   2  10       16.54       33.96      0.80 o 
  -1   2  10      443.39      420.34      3.62 o 
   0   2  10      443.93      463.99      6.58 o 
  -3   3  10       66.42       52.66      2.30 o 
  -2   3  10     1945.58     1905.73     17.54 o 
  -1   3  10     4722.91     4880.42     41.60 o 
   0   3  10      309.37      354.11      6.72 o 
  -4   4  10      223.00      256.30      9.26 o 
  -3   4  10       59.04       50.24      2.25 o 
  -2   4  10     1458.89     1536.65     16.17 o 
  -1   4  10     4825.35     4766.71     54.73 o 
   0   4  10       94.86       91.35      2.93 o 
  -5   5  10        0.00       -0.45      1.33 o 
  -4   5  10      283.07      296.05      4.81 o 
  -3   5  10      249.93      234.60      3.69 o 
  -2   5  10     1480.76     1435.23     21.77 o 
  -1   5  10       47.08       49.30      1.84 o 
   0   5  10      186.75      171.59      3.60 o 
  -6   6  10       83.37       93.78      5.47 o 
  -5   6  10      756.39      748.84     12.11 o 
  -4   6  10      866.09      911.16     15.23 o 
  -3   6  10      566.51      562.88      9.42 o 
  -2   6  10     1157.63     1219.52     18.70 o 
  -1   6  10      362.04      359.93      5.72 o 
   0   6  10      581.19      538.30     15.44 o 
  -7   7  10       10.19        7.02      1.64 o 
  -6   7  10      283.71      275.06     12.77 o 
  -5   7  10     1750.83     1727.02     26.10 o 
  -4   7  10     1873.88     1868.35     29.85 o 
  -3   7  10      227.12      202.10     10.81 o 
  -2   7  10      316.86      271.76     12.38 o 
  -1   7  10      206.93      179.65      8.83 o 
   0   7  10       48.57       47.09      5.23 o 
  -8   8  10       26.37       25.56      5.00 o 
  -7   8  10       93.12       95.58      7.22 o 
  -6   8  10     2297.18     2336.32     66.81 o 
  -5   8  10      835.21      847.16     21.56 o 
  -4   8  10     1436.69     1420.00     40.37 o 
  -3   8  10      266.29      250.47      8.26 o 
  -2   8  10      124.18      118.87      9.17 o 
  -1   8  10      361.03      369.13     16.44 o 
   0   8  10      189.26      197.12     12.04 o 
  -9   9  10      351.83      380.85     24.48 o 
  -8   9  10      231.12      229.95      8.68 o 
  -7   9  10       14.33       13.23      1.96 o 
  -6   9  10     1086.07     1101.12     51.64 o 
  -5   9  10      124.35      112.99      4.60 o 
  -4   9  10       17.55       14.24      2.64 o 
  -3   9  10      343.63      310.45     13.12 o 
  -2   9  10      259.29      237.56      9.64 o 
  -1   9  10       97.45       98.54      8.28 o 
   0   9  10       56.23       55.97     11.17 o 
  -9  10  10       75.14       62.79      5.45 o 
  -8  10  10       87.50       79.22      6.18 o 
  -7  10  10      568.11      647.05     18.05 o 
  -6  10  10        3.32        5.08      2.13 o 
  -5  10  10      103.66      104.36      7.83 o 
  -4  10  10      116.40       94.99      6.07 o 
  -3  10  10      182.92      170.20      6.37 o 
  -2  10  10       47.23       39.63      5.78 o 
  -1  10  10       28.68       22.44      4.04 o 
  -6  11  10       51.95       43.16      4.76 o 
  -5  11  10       28.46       25.14      3.30 o 
  -1   1  11     2398.78     2112.83     23.25 o 
   0   1  11     6763.16     6798.77     57.05 o 
  -2   2  11     6496.65     6468.14     59.99 o 
  -1   2  11      418.73      408.29      3.10 o 
   0   2  11     1788.79     1703.65     21.89 o 
  -3   3  11      183.63      152.27      2.11 o 
  -2   3  11     1383.36     1397.10     17.06 o 
   0   3  11     1863.79     1903.03     31.56 o 
  -4   4  11      134.82      120.71      4.46 o 
  -3   4  11     1423.63     1458.10     17.71 o 
  -2   4  11      325.67      340.43      8.17 o 
  -1   4  11      364.59      379.70     10.63 o 
   0   4  11      147.05      116.84      4.53 o 
  -5   5  11       29.02       33.09      1.89 o 
  -4   5  11      766.84      730.60     10.74 o 
  -3   5  11      273.54      292.49      4.23 o 
  -2   5  11      156.65      151.99      3.10 o 
  -1   5  11       75.42       69.85      1.84 o 
   0   5  11        0.28        3.08      1.02 o 
  -6   6  11       12.97       14.08      1.75 o 
  -5   6  11      985.54     1036.03     16.08 o 
  -4   6  11      543.46      543.09      9.67 o 
  -3   6  11      546.17      547.79      9.17 o 
  -2   6  11      431.72      449.44      7.29 o 
  -1   6  11      162.57      146.88      3.95 o 
   0   6  11      174.25      175.14     11.74 o 
  -7   7  11      132.91      124.85      8.61 o 
  -6   7  11      426.87      414.83     10.15 o 
  -5   7  11      798.76      773.11     11.33 o 
  -4   7  11      371.43      384.51     10.55 o 
  -3   7  11       15.79       16.28      1.69 o 
  -2   7  11       59.65       62.21      3.36 o 
  -1   7  11      161.55      163.13      8.17 o 
   0   7  11       13.34        8.84      1.99 o 
  -8   8  11      147.79      148.36      9.11 o 
  -7   8  11      177.09      171.01      7.67 o 
  -6   8  11        4.60        7.34      1.67 o 
  -5   8  11      107.44      103.77      6.52 o 
  -4   8  11      547.22      513.48     15.85 o 
  -3   8  11      252.30      263.89      7.60 o 
  -2   8  11      155.83      159.02      5.36 o 
  -1   8  11      191.38      180.11     10.34 o 
   0   8  11       45.31       62.69     13.76 o 
  -9   9  11       72.65       59.53      9.77 o 
  -8   9  11      134.01      142.70      8.39 o 
  -7   9  11      941.39     1010.78     33.93 o 
  -6   9  11      219.21      220.59     11.67 o 
  -5   9  11       53.40       53.65      5.63 o 
  -4   9  11       36.67       33.79      4.30 o 
  -3   9  11      214.10      196.83      8.28 o 
  -2   9  11      101.33       82.10      7.66 o 
  -1   9  11      254.90      256.17     11.45 o 
   0   9  11       35.25       22.44      5.92 o 
  -9  10  11      174.20      189.13     11.74 o 
  -8  10  11       98.24       84.53      7.10 o 
  -7  10  11      160.26      164.39      7.97 o 
  -6  10  11       58.75       42.11      4.77 o 
  -5  10  11       49.27       41.29      4.75 o 
  -4  10  11      222.61      231.93      8.20 o 
  -3  10  11       65.40       51.62      7.34 o 
  -2  10  11      133.87      146.74     11.13 o 
  -1  10  11       32.26       22.50      4.86 o 
  -6  11  11       56.87       38.29      4.20 o 
  -5  11  11       39.85       29.03      3.49 o 
   0   0  12       56.96       99.80      2.66 o 
  -1   1  12     1533.62     1470.53     15.41 o 
   0   1  12     1577.33     1390.33     12.52 o 
  -2   2  12      160.79      214.34      2.52 o 
  -1   2  12     1494.36     1420.82     11.84 o 
   0   2  12      322.00      359.60      4.62 o 
  -3   3  12     1385.99     1480.79     20.41 o 
  -2   3  12      565.21      644.53      6.51 o 
  -1   3  12     1298.56     1369.15     19.41 o 
   0   3  12     1044.68     1196.09     19.81 o 
  -4   4  12      407.69      409.84      9.40 o 
  -3   4  12      787.10      798.87      8.49 o 
  -2   4  12      491.86      553.81     12.55 o 
  -1   4  12     1298.69     1328.92     14.66 o 
   0   4  12       29.01       37.09      1.43 o 
  -5   5  12        5.41       13.09      1.28 o 
  -4   5  12       35.42       37.61      1.50 o 
  -3   5  12      722.16      689.03     10.15 o 
  -2   5  12     4792.13     4884.93     79.52 o 
  -1   5  12      300.81      350.15      6.39 o 
   0   5  12      783.89      798.72     18.68 o 
  -6   6  12      182.05      182.52     11.43 o 
  -5   6  12      773.67      774.32     13.67 o 
  -4   6  12      369.35      352.54      6.67 o 
  -3   6  12      254.02      246.87      4.14 o 
  -2   6  12      406.18      410.46      6.65 o 
  -1   6  12       43.35       41.39      1.81 o 
   0   6  12      331.56      347.16      8.38 o 
  -7   7  12      195.78      184.75      7.91 o 
  -6   7  12      724.44      719.55     17.81 o 
  -5   7  12      652.30      631.68      9.37 o 
  -4   7  12      101.51       91.02      5.26 o 
  -3   7  12      515.63      550.51      9.45 o 
  -2   7  12      388.41      380.33      5.65 o 
  -1   7  12       28.77       22.30      1.63 o 
   0   7  12      377.12      355.81     10.93 o 
  -8   8  12      982.42      982.66     49.45 o 
  -7   8  12        4.73        5.10      1.48 o 
  -6   8  12      377.96      385.55     10.33 o 
  -5   8  12      786.55      799.59     16.02 o 
  -4   8  12       62.71       61.98      4.98 o 
  -3   8  12       49.75       41.01      3.61 o 
  -2   8  12      447.53      475.75     11.93 o 
  -1   8  12      108.58      110.77      9.02 o 
   0   8  12        2.00        5.83      3.36 o 
  -9   9  12      390.45      416.66     36.52 o 
  -8   9  12      528.32      555.23     24.39 o 
  -7   9  12       89.97       93.21      6.17 o 
  -6   9  12      119.38      105.72      5.20 o 
  -5   9  12      302.03      328.72     11.99 o 
  -4   9  12      374.02      374.84     13.45 o 
  -3   9  12       33.36       39.37      4.75 o 
  -2   9  12       54.56       55.06      6.62 o 
  -1   9  12        1.37        4.03      2.40 o 
   0   9  12      336.92      374.65     38.09 o 
  -8  10  12       40.48       28.76      2.77 o 
  -7  10  12      191.87      189.59     10.26 o 
  -6  10  12      299.84      332.37     11.47 o 
  -5  10  12       61.27       44.79      6.79 o 
  -4  10  12       84.57       77.69      5.91 o 
  -3  10  12      286.93      310.26     18.21 o 
  -2  10  12      307.08      325.27     23.43 o 
  -1   1  13       23.05       28.66      0.96 o 
   0   1  13      570.95      528.59      7.63 o 
  -2   2  13        4.95        4.85      0.76 o 
  -1   2  13     1415.12     1364.73     10.67 o 
   0   2  13      805.47      843.17     11.49 o 
  -3   3  13        5.28        2.06      0.83 o 
  -2   3  13     1047.00     1020.31     10.26 o 
  -1   3  13     1705.79     1721.67     19.86 o 
   0   3  13     3529.21     3419.21     71.79 o 
  -4   4  13      119.35      119.26      3.92 o 
  -3   4  13     1647.23     1708.41     18.04 o 
  -2   4  13      270.91      230.87      5.40 o 
  -1   4  13     2282.71     2429.98     29.03 o 
   0   4  13       92.94       84.84      3.48 o 
  -5   5  13       80.88       74.14      3.84 o 
  -4   5  13      110.26      113.48      2.29 o 
  -3   5  13      902.83      976.56     14.33 o 
  -2   5  13     1056.87     1023.36     17.61 o 
  -1   5  13      589.65      568.68     10.38 o 
   0   5  13        8.20       17.85      1.11 o 
  -6   6  13        9.88       15.84      2.53 o 
  -5   6  13      342.30      373.47     11.79 o 
  -4   6  13      262.52      243.24      4.20 o 
  -3   6  13       43.82       44.36      1.41 o 
  -2   6  13      567.65      562.21      9.45 o 
  -1   6  13      329.30      313.89     10.35 o 
   0   6  13      675.50      669.83     14.50 o 
  -7   7  13     1985.21     1998.22     59.71 o 
  -6   7  13        3.95        4.48      1.09 o 
  -5   7  13       84.10       66.58      3.30 o 
  -4   7  13      181.49      181.68      9.29 o 
  -3   7  13       15.85       18.59      2.41 o 
  -2   7  13       84.17       70.61      3.88 o 
  -1   7  13       90.40       83.88      6.54 o 
   0   7  13      800.76      771.11     32.72 o 
  -8   8  13       15.94       14.25      3.42 o 
  -7   8  13      642.78      659.72     22.23 o 
  -6   8  13      603.06      583.99     11.78 o 
  -5   8  13       82.86       67.99      5.69 o 
  -4   8  13       48.99       51.10      3.60 o 
  -3   8  13      489.37      509.20     12.00 o 
  -2   8  13      130.18      105.35     10.33 o 
  -1   8  13       17.63       13.53      2.46 o 
   0   8  13       25.44       23.05      6.02 o 
  -9   9  13        9.54        8.24      3.13 o 
  -8   9  13      129.88      127.35      6.07 o 
  -7   9  13      206.62      217.57      8.78 o 
  -6   9  13       54.91       50.56      4.98 o 
  -5   9  13      488.92      502.01     19.26 o 
  -4   9  13        5.37        4.74      2.70 o 
  -3   9  13       26.83       28.91      3.09 o 
  -2   9  13      170.57      200.30      9.52 o 
  -1   9  13       74.12       75.48      9.27 o 
   0   9  13       11.34       15.55      6.95 o 
  -8  10  13       30.67       27.22      3.69 o 
  -7  10  13      144.28      123.98      8.92 o 
  -6  10  13      111.05      106.85      5.31 o 
  -5  10  13       91.74       84.66      4.90 o 
  -4  10  13      141.53      146.28      7.25 o 
  -3  10  13       77.59       64.30      8.05 o 
  -2  10  13       99.02       91.90      8.13 o 
  -1   1  14     2630.83     2528.77     39.96 o 
  -2   2  14     1538.00     1552.63     19.43 o 
  -1   2  14      831.53      852.48      6.71 o 
   0   2  14       92.40       88.84      2.36 o 
  -3   3  14      324.54      298.10      9.11 o 
  -2   3  14     1032.69     1043.37     13.35 o 
  -1   3  14     3634.19     3693.64     42.49 o 
   0   3  14     1590.25     1614.20     50.08 o 
  -4   4  14      777.93      797.26     18.17 o 
  -3   4  14      419.09      457.58      7.80 o 
  -2   4  14      578.52      606.06     10.40 o 
  -1   4  14        6.27        7.42      0.80 o 
   0   4  14     2929.68     2922.15     73.91 o 
  -5   5  14       12.19       13.56      1.01 o 
  -4   5  14       60.78       64.24      1.77 o 
  -3   5  14      231.43      256.50      4.73 o 
  -2   5  14      275.20      269.09      8.66 o 
  -1   5  14       36.32       30.34      1.54 o 
   0   5  14      572.01      572.96     16.03 o 
  -6   6  14      151.67      147.40      9.85 o 
  -5   6  14      223.33      214.52      7.46 o 
  -4   6  14        6.94        4.61      0.96 o 
  -3   6  14       75.01       71.72      1.76 o 
  -2   6  14      481.12      473.92     10.42 o 
  -1   6  14       50.61       48.49      1.90 o 
   0   6  14      105.29      112.12      8.25 o 
  -7   7  14      119.77      107.66     13.07 o 
  -6   7  14       43.84       40.18      2.52 o 
  -5   7  14        7.27        9.51      1.56 o 
  -4   7  14      449.28      464.98     12.14 o 
  -3   7  14      432.87      431.51     11.97 o 
  -2   7  14      197.18      189.55      9.50 o 
  -1   7  14       45.67       48.42      3.96 o 
   0   7  14      101.31       68.23     10.53 o 
  -8   8  14     1289.67     1332.93     82.20 o 
  -7   8  14      461.95      477.60     18.30 o 
  -6   8  14      246.59      241.42      8.89 o 
  -5   8  14      563.75      550.65     11.81 o 
  -4   8  14      442.96      418.79      9.73 o 
  -3   8  14      616.59      581.42     14.37 o 
  -2   8  14      163.43      163.90     12.86 o 
  -1   8  14      430.52      449.58     16.12 o 
   0   8  14        2.90       -1.58      3.20 o 
  -9   9  14        2.96        6.00      2.73 o 
  -8   9  14       31.91       29.05      3.31 o 
  -7   9  14      619.53      644.91     25.99 o 
  -6   9  14       49.22       43.44      4.47 o 
  -5   9  14      201.50      188.92      9.29 o 
  -4   9  14      481.54      455.71     17.72 o 
  -3   9  14        5.76        4.44      2.17 o 
  -2   9  14        4.53        7.06      2.06 o 
  -1   9  14      130.95      130.85      5.93 o 
   0   9  14        5.59        7.01      3.48 o 
  -8  10  14      221.04      215.70     12.45 o 
  -7  10  14      101.43       95.95      7.53 o 
  -6  10  14       80.99       73.72      5.55 o 
  -5  10  14       44.84       34.79      4.20 o 
  -4  10  14        4.21        3.17      2.29 o 
  -3  10  14      107.66      122.17     12.77 o 
  -2  10  14      111.51       97.47     10.33 o 
   0   0  15     1129.90     1170.87     25.92 o 
  -1   1  15     1637.97     1402.26     18.84 o 
   0   1  15    21429.73    24328.13    972.35 o 
  -2   2  15     3484.28     3252.53     70.84 o 
  -1   2  15     2016.02     1988.24     17.53 o 
   0   2  15        4.53       13.75      1.09 o 
  -3   3  15      404.36      403.66     13.27 o 
  -2   3  15       76.67       73.07      2.19 o 
  -1   3  15       38.68       39.29      1.54 o 
   0   3  15      274.89      289.09     15.60 o 
  -4   4  15      149.20      164.92      5.55 o 
  -3   4  15      212.07      210.42      3.86 o 
  -2   4  15      608.50      659.90     10.12 o 
  -1   4  15      686.20      735.75     15.30 o 
   0   4  15      184.55      215.36      7.18 o 
  -5   5  15       41.41       38.73      2.34 o 
  -4   5  15      687.83      675.71     11.22 o 
  -3   5  15      272.79      281.63      4.97 o 
  -2   5  15     1278.18     1286.68     25.99 o 
  -1   5  15      239.92      243.34      6.44 o 
   0   5  15       37.63       49.69      3.62 o 
  -6   6  15      241.87      249.86     17.15 o 
  -5   6  15      809.54      795.31     15.99 o 
  -4   6  15      299.15      309.76     10.70 o 
  -3   6  15      236.62      233.94      7.12 o 
  -2   6  15      139.64      137.04      5.66 o 
  -1   6  15      123.87      113.71      3.76 o 
   0   6  15      845.65      937.35     32.57 o 
  -7   7  15       23.83       19.61      2.62 o 
  -6   7  15      169.86      186.50      9.26 o 
  -5   7  15      270.04      275.15     15.28 o 
  -4   7  15      236.40      235.96     12.31 o 
  -3   7  15      219.65      211.73     10.42 o 
  -2   7  15      715.45      705.16     24.57 o 
  -1   7  15      120.41      137.15      9.82 o 
   0   7  15      178.80      160.65     10.18 o 
  -8   8  15       44.53       34.39      4.41 o 
  -7   8  15      329.65      335.19     12.81 o 
  -6   8  15      261.72      260.76      9.02 o 
  -5   8  15      551.68      568.36     12.22 o 
  -4   8  15       10.73       12.02      1.85 o 
  -3   8  15       32.14       33.45      3.60 o 
  -2   8  15      178.75      178.79      8.95 o 
  -1   8  15      124.95      119.89      6.80 o 
   0   8  15      138.97      161.69     12.55 o 
  -9   9  15       23.22       17.38      2.71 o 
  -8   9  15       95.99       92.10      4.38 o 
  -7   9  15        4.53        5.30      1.71 o 
  -6   9  15      166.01      157.10      6.92 o 
  -5   9  15       11.66       13.17      2.16 o 
  -4   9  15      346.90      351.64     16.09 o 
  -3   9  15       86.22       80.85      6.42 o 
  -2   9  15      330.85      337.92     14.63 o 
  -1   9  15        2.27        4.13      2.45 o 
   0   9  15       20.41       21.51      3.86 o 
  -8  10  15       48.36       47.55      5.03 o 
  -7  10  15       28.25       23.41      3.04 o 
  -6  10  15       91.66       97.35      8.15 o 
  -5  10  15       13.53        6.43      2.48 o 
  -4  10  15       41.44       34.46      4.09 o 
  -3  10  15      175.30      190.99     10.66 o 
  -2  10  15      440.43      443.76     36.39 o 
  -1   1  16     1282.32     1407.28     15.61 o 
   0   1  16     4684.62     4676.24     53.41 o 
  -2   2  16      271.54      238.79      4.16 o 
  -1   2  16      717.48      778.19      7.27 o 
   0   2  16     1629.94     1527.99     29.93 o 
  -3   3  16       79.86       75.56      2.94 o 
  -2   3  16     1518.40     1538.59     17.17 o 
  -1   3  16      178.48      183.67      4.51 o 
   0   3  16     2163.58     2356.15     74.40 o 
  -4   4  16       18.11       30.36      2.19 o 
  -3   4  16      617.92      641.92     10.38 o 
  -2   4  16      516.95      540.75      8.73 o 
  -1   4  16       80.10       83.02      2.18 o 
   0   4  16      245.27      239.99      6.34 o 
  -5   5  16        0.00        1.75      1.38 o 
  -4   5  16       52.35       53.92      2.31 o 
  -3   5  16      268.02      267.08      5.03 o 
  -2   5  16       45.18       38.26      3.14 o 
  -1   5  16       75.37       87.41      2.66 o 
   0   5  16      149.58      148.97      7.95 o 
  -6   6  16      378.62      368.68     14.14 o 
  -5   6  16      525.92      575.33      8.83 o 
  -4   6  16        2.07        3.57      1.12 o 
  -3   6  16      466.07      472.25     10.32 o 
  -2   6  16       46.79       43.83      2.23 o 
  -1   6  16      269.13      273.36     14.43 o 
   0   6  16       25.39       29.80      3.03 o 
  -7   7  16       26.35       27.72      3.24 o 
  -6   7  16       85.15       79.16      4.85 o 
  -5   7  16      516.54      512.54     15.16 o 
  -4   7  16       19.65       22.55      1.79 o 
  -3   7  16      149.60      144.08      8.00 o 
  -2   7  16      251.19      249.93     16.42 o 
  -1   7  16       74.74       59.83      4.77 o 
   0   7  16        6.14       12.42      2.79 o 
  -8   8  16      113.58       94.10      8.40 o 
  -7   8  16      421.32      434.64     13.96 o 
  -6   8  16      201.49      185.50      7.51 o 
  -5   8  16       37.79       34.33      3.18 o 
  -4   8  16       36.94       30.68      3.27 o 
  -3   8  16      396.68      362.56     14.86 o 
  -2   8  16      213.69      214.12      9.41 o 
  -1   8  16       51.80       44.46      6.09 o 
   0   8  16        5.95        6.18      4.44 o 
  -9   9  16        0.64        2.22      2.26 o 
  -8   9  16       17.82       14.45      2.34 o 
  -7   9  16      113.01      124.05      5.57 o 
  -6   9  16      306.12      308.08     12.48 o 
  -5   9  16      116.61       95.20      5.90 o 
  -4   9  16      156.93      137.33      7.11 o 
  -3   9  16      126.73      128.13      7.18 o 
  -2   9  16        6.75        4.22      2.40 o 
  -1   9  16       28.93       30.18      4.48 o 
   0   9  16       82.22       75.23     12.01 o 
  -8  10  16       58.70       53.16      5.28 o 
  -7  10  16       99.57      102.58      7.18 o 
  -6  10  16      383.61      419.74     25.33 o 
  -5  10  16      171.89      172.68     11.30 o 
  -4  10  16        7.47        4.54      2.33 o 
  -3  10  16       90.40       77.22      8.39 o 
  -2  10  16      284.69      300.13     22.48 o 
  -1   1  17       71.41       88.08      8.13 o 
   0   1  17      799.49      857.00     12.78 o 
  -2   2  17     3034.11     3020.29     41.47 o 
  -1   2  17     5581.54     5591.31     52.37 o 
   0   2  17     1601.05     1730.56     25.72 o 
  -3   3  17      152.79      185.21      5.82 o 
  -2   3  17       65.79       50.89      1.59 o 
  -1   3  17     2011.54     1948.11     20.47 o 
   0   3  17      323.97      347.95     16.20 o 
  -4   4  17      174.78      145.28      4.15 o 
  -3   4  17      210.39      226.74      4.19 o 
  -2   4  17      713.81      730.88     11.76 o 
  -1   4  17      252.77      279.37      5.99 o 
   0   4  17        1.05        0.93      1.15 o 
  -5   5  17     1175.39     1072.01     39.29 o 
  -4   5  17       59.34       56.29      2.53 o 
  -3   5  17      730.97      733.20     12.69 o 
  -2   5  17      438.31      428.32      7.23 o 
  -1   5  17       88.81       90.80      3.75 o 
   0   5  17       24.19       30.38      3.21 o 
  -6   6  17      907.18      832.97     32.37 o 
  -5   6  17       77.60       57.78      3.88 o 
  -4   6  17      684.64      676.68     14.38 o 
  -3   6  17      371.87      366.62     13.77 o 
  -2   6  17      461.64      460.99     10.74 o 
  -1   6  17      271.00      294.35     11.14 o 
   0   6  17      157.30      188.28     13.05 o 
  -7   7  17      270.11      278.18     13.65 o 
  -6   7  17      420.62      391.43      7.57 o 
  -5   7  17       67.26       63.18      4.16 o 
  -4   7  17      369.60      331.53     17.46 o 
  -3   7  17      636.06      668.32     19.69 o 
  -2   7  17      230.42      249.06      8.17 o 
  -1   7  17      495.05      492.87     11.31 o 
   0   7  17        4.28        7.18      3.43 o 
  -8   8  17      226.44      216.62     11.65 o 
  -7   8  17      188.42      184.90      7.31 o 
  -6   8  17      339.68      327.07     10.73 o 
  -5   8  17      322.66      304.62     11.77 o 
  -4   8  17      236.34      242.18     10.87 o 
  -3   8  17      127.94      124.24     12.51 o 
  -2   8  17      810.50      776.18     31.89 o 
  -1   8  17      198.67      212.90      9.09 o 
   0   8  17       51.90       59.73     15.97 o 
  -9   9  17       42.35       36.98      5.12 o 
  -8   9  17      191.13      195.18      8.97 o 
  -7   9  17      224.51      232.77     11.51 o 
  -6   9  17       90.15       86.47      6.74 o 
  -5   9  17       39.39       45.56      5.15 o 
  -4   9  17      432.69      454.95     19.71 o 
  -3   9  17      129.04      125.52      6.73 o 
  -2   9  17        4.21        8.30      2.26 o 
  -1   9  17      203.82      222.94     12.52 o 
   0   9  17        1.02        3.17      3.26 o 
  -8  10  17      159.61      148.64     10.55 o 
  -7  10  17       46.30       53.83      5.49 o 
  -6  10  17      398.73      432.05     34.16 o 
  -5  10  17       34.50       26.47      3.72 o 
  -4  10  17       34.78       30.10      3.83 o 
  -3  10  17        2.37        2.99      2.34 o 
  -2  10  17       50.94       37.98      5.37 o 
   0   0  18      323.57      314.89      4.84 o 
  -1   1  18      744.72      764.83     18.02 o 
   0   1  18      644.30      702.98      7.87 o 
  -2   2  18       76.22       55.18      2.13 o 
  -1   2  18       13.44       15.52      1.97 o 
   0   2  18     1476.46     1351.14     22.00 o 
  -3   3  18      833.77      867.19     17.92 o 
  -2   3  18      513.36      492.70     10.98 o 
  -1   3  18     1367.56     1405.60     21.81 o 
   0   3  18       34.89       51.76      5.27 o 
  -4   4  18      112.03      131.06      3.54 o 
  -3   4  18      128.64      144.75      2.99 o 
  -2   4  18      204.49      188.61      3.27 o 
  -1   4  18      954.91      972.67     22.72 o 
   0   4  18       34.18       24.91      1.69 o 
  -5   5  18      224.76      244.28     14.57 o 
  -4   5  18      297.26      297.72      5.69 o 
  -3   5  18      247.44      242.38      5.69 o 
  -2   5  18       86.23       87.47      3.85 o 
  -1   5  18       27.36       38.03      2.90 o 
   0   5  18      584.85      616.72     19.82 o 
  -6   6  18       10.43       14.31      2.97 o 
  -5   6  18      861.75      864.19     15.72 o 
  -4   6  18       15.24       14.29      2.25 o 
  -3   6  18      826.32      838.35     18.00 o 
  -2   6  18      423.68      435.95      7.54 o 
  -1   6  18      176.60      178.31     11.17 o 
   0   6  18     1806.68     1730.51     77.49 o 
  -7   7  18        3.16        1.91      2.06 o 
  -6   7  18      233.51      241.26      7.31 o 
  -5   7  18      426.75      400.34     13.27 o 
  -4   7  18      250.50      250.91     10.61 o 
  -3   7  18      625.73      650.74     19.86 o 
  -2   7  18      136.53      149.88      9.35 o 
  -1   7  18      488.10      459.00     12.63 o 
   0   7  18       82.54       74.31     10.10 o 
  -8   8  18        0.08        5.32      2.66 o 
  -7   8  18       72.51       61.31      6.41 o 
  -6   8  18      265.03      250.20      9.11 o 
  -5   8  18      680.93      687.34     28.10 o 
  -4   8  18       59.32       53.90      5.68 o 
  -3   8  18       51.57       53.89      5.01 o 
  -2   8  18       90.00       89.60      6.93 o 
  -1   8  18       61.28       59.68      7.27 o 
   0   8  18      348.99      347.04     40.50 o 
  -9   9  18       87.38       88.56      8.80 o 
  -8   9  18       22.37       19.67      2.62 o 
  -7   9  18      241.13      207.05     10.53 o 
  -6   9  18      165.99      173.14      7.57 o 
  -5   9  18       75.34       81.44      7.00 o 
  -4   9  18       39.55       34.29      3.38 o 
  -3   9  18       11.33        9.06      2.31 o 
  -2   9  18      139.74      132.78      6.83 o 
  -1   9  18       12.24       11.03      2.76 o 
   0   9  18      352.03      369.74     39.31 o 
  -7  10  18      234.47      227.21     15.60 o 
  -6  10  18       97.31       92.81      9.23 o 
  -5  10  18       92.44       88.25      7.73 o 
  -4  10  18      159.76      152.37     10.73 o 
  -3  10  18      142.72      146.16     10.14 o 
  -1   1  19     4040.40     4481.45     74.19 o 
   0   1  19       89.89      154.02     13.87 o 
  -2   2  19     1749.63     1862.47     25.62 o 
  -1   2  19      822.38      818.35      7.88 o 
   0   2  19      207.20      234.91      8.50 o 
  -3   3  19      384.09      388.05      7.04 o 
  -2   3  19       93.64      105.58      1.66 o 
  -1   3  19      189.17      183.41      3.94 o 
   0   3  19      128.04      144.44      4.49 o 
  -4   4  19      505.97      519.28     13.34 o 
  -3   4  19      241.01      233.40      6.79 o 
  -2   4  19     1095.94     1070.27     20.39 o 
  -1   4  19     1255.02     1276.85     32.70 o 
   0   4  19        5.19        5.29      1.13 o 
  -5   5  19     1243.74     1196.32     38.00 o 
  -4   5  19      449.85      479.78      9.49 o 
  -3   5  19      134.96      138.11      4.90 o 
  -2   5  19      479.37      463.80      9.09 o 
  -1   5  19      849.51      850.26     17.80 o 
   0   5  19     5730.62     5798.65    238.95 o 
  -6   6  19      493.56      501.95     48.24 o 
  -5   6  19      606.29      595.69     16.48 o 
  -4   6  19      410.68      401.70      7.00 o 
  -3   6  19      641.01      638.34      9.80 o 
  -2   6  19       54.77       54.38      4.15 o 
  -1   6  19       16.31       17.41      4.49 o 
   0   6  19      198.27        6.18      3.10 o 
  -7   7  19        0.08        1.65      3.29 o 
  -6   7  19      151.22      155.95      7.16 o 
  -5   7  19      874.99      889.47     29.44 o 
  -4   7  19      450.52      436.22     11.80 o 
  -3   7  19       20.55       18.54      1.99 o 
  -2   7  19      553.60      542.15     17.91 o 
  -1   7  19      247.12      235.81      6.97 o 
   0   7  19      135.21      155.50     16.32 o 
  -8   8  19       33.94       30.01      4.98 o 
  -7   8  19       52.65       41.05      3.87 o 
  -6   8  19       89.52       92.02      5.34 o 
  -5   8  19       52.25       42.72      5.06 o 
  -4   8  19      716.97      701.65     28.69 o 
  -3   8  19       18.66        8.70      2.12 o 
  -2   8  19       32.58       18.96      2.71 o 
  -1   8  19        6.55        5.06      2.30 o 
   0   8  19       22.15       23.14     15.10 o 
  -9   9  19       53.73       43.44      7.32 o 
  -8   9  19       79.11       92.85      7.60 o 
  -7   9  19       29.86       29.31      3.69 o 
  -6   9  19       24.97       23.07      3.73 o 
  -5   9  19      568.40      576.07     24.83 o 
  -4   9  19       49.54       34.69      3.67 o 
  -3   9  19      202.91      226.64     10.75 o 
  -2   9  19      278.12      291.79     11.97 o 
  -1   9  19      164.34      167.47     11.15 o 
   0   9  19        3.85        4.21      4.86 o 
  -7  10  19      234.52      244.39     17.19 o 
  -6  10  19       55.88       44.85      4.80 o 
  -5  10  19      211.45      209.38     15.63 o 
  -4  10  19      305.38      348.54     21.17 o 
  -3  10  19       69.52       63.17      6.36 o 
  -1   1  20     3863.16     3874.01     72.85 o 
   0   1  20    11405.04    12398.78    255.49 o 
  -2   2  20      102.62       97.68      3.62 o 
  -1   2  20     1099.65     1280.54     12.50 o 
   0   2  20     1323.99     1432.29     23.65 o 
  -3   3  20       65.03       61.89      1.75 o 
  -2   3  20       27.77       22.72      0.71 o 
  -1   3  20      323.12      365.37      7.07 o 
   0   3  20      788.82      797.80     20.34 o 
  -4   4  20       36.99       33.35      2.30 o 
  -3   4  20     1384.40     1413.08     28.47 o 
  -2   4  20      968.40     1022.57     19.47 o 
  -1   4  20      345.53      372.90     10.84 o 
   0   4  20     1351.54     1457.49     40.33 o 
  -5   5  20      197.82      189.99     13.15 o 
  -4   5  20      144.49      148.05      5.88 o 
  -3   5  20     1431.87     1474.04     27.20 o 
  -2   5  20     1853.30     1944.37     40.56 o 
  -1   5  20       44.26       42.69      3.26 o 
   0   5  20     1376.77     1430.62     34.61 o 
  -6   6  20      431.61      441.24     17.90 o 
  -5   6  20       29.94       32.97      2.18 o 
  -4   6  20      421.65      410.14      7.58 o 
  -3   6  20      172.83      164.53      9.78 o 
  -2   6  20      521.91      518.33      8.97 o 
  -1   6  20     1523.56     1610.17     65.87 o 
   0   6  20       53.00       45.72      5.81 o 
  -7   7  20      399.56      399.56     20.23 o 
  -6   7  20      439.75      441.80     15.93 o 
  -5   7  20      146.99      148.51      6.65 o 
  -4   7  20       32.59       27.67      2.48 o 
  -3   7  20       25.94       18.55      2.10 o 
  -2   7  20       61.22       54.55      5.61 o 
  -1   7  20      377.84      422.44     17.27 o 
   0   7  20      886.87      873.38     50.70 o 
  -8   8  20       40.83       32.78      5.43 o 
  -7   8  20       85.10       71.45      5.50 o 
  -6   8  20       38.21       36.22      3.70 o 
  -5   8  20       23.45       24.90      2.94 o 
  -4   8  20      175.90      187.97      7.55 o 
  -3   8  20       14.33       10.19      2.89 o 
  -2   8  20       86.55       94.02      7.17 o 
  -1   8  20       18.20       10.06      2.48 o 
   0   8  20      330.23      345.86     22.79 o 
  -8   9  20       86.07       87.06      7.16 o 
  -7   9  20       28.06       25.14      3.40 o 
  -6   9  20       59.91       54.27      6.16 o 
  -5   9  20       51.27       29.47      3.80 o 
  -4   9  20      657.48      673.11     29.43 o 
  -3   9  20        1.05        4.21      2.41 o 
  -2   9  20       94.52       75.81      6.37 o 
  -1   9  20      200.57      224.36     16.22 o 
  -7  10  20       28.62       17.61      2.87 o 
  -6  10  20      192.08      192.10     11.02 o 
  -5  10  20       88.80       79.17      6.97 o 
  -4  10  20      337.81      340.44     20.61 o 
  -3  10  20       41.95       36.96      4.79 o 
   0   0  21     4592.95     4796.40     77.90 o 
  -1   1  21      211.12      181.39      6.55 o 
   0   1  21     3293.84     3496.74     46.82 o 
  -2   2  21     1122.99     1114.84     23.06 o 
  -1   2  21      322.30      380.17      5.43 o 
   0   2  21      976.69      909.74     20.63 o 
  -3   3  21        0.07        1.64      0.60 o 
  -2   3  21      234.27      232.29      3.64 o 
  -1   3  21     1562.50     1556.89     27.84 o 
   0   3  21     1242.90     1230.07     35.11 o 
  -4   4  21       73.28       72.73      2.52 o 
  -3   4  21      146.87      151.06      3.39 o 
  -2   4  21     1072.14     1090.76     20.73 o 
  -1   4  21      125.27      105.54      4.97 o 
   0   4  21     1894.80     1923.50     53.67 o 
  -5   5  21       98.65      119.95      9.26 o 
  -4   5  21      174.63      173.41      7.86 o 
  -3   5  21      966.42      974.19     19.59 o 
  -2   5  21     1013.42      995.54     25.18 o 
  -1   5  21      190.14      187.89      8.47 o 
   0   5  21        6.15        5.85      2.52 o 
  -6   6  21       26.05       25.05      3.82 o 
  -5   6  21      149.26      143.47      7.23 o 
  -4   6  21       55.96       52.07      3.41 o 
  -3   6  21      834.30      813.81     21.16 o 
  -2   6  21      374.89      383.40     11.19 o 
  -1   6  21      545.89      521.47     26.56 o 
   0   6  21      379.33      415.06     12.86 o 
  -7   7  21       76.37       65.68      9.80 o 
  -6   7  21      118.82      121.56      9.95 o 
  -5   7  21       51.13       52.43      4.34 o 
  -4   7  21      421.29      438.21     10.14 o 
  -3   7  21      187.89      170.28      6.84 o 
  -2   7  21      323.79      290.43      6.84 o 
  -1   7  21      163.40      171.07     11.47 o 
   0   7  21      227.37      249.99     19.04 o 
  -8   8  21       11.85       12.77      3.00 o 
  -7   8  21        4.99        6.15      1.72 o 
  -6   8  21       11.10        9.43      2.35 o 
  -5   8  21       79.36       78.55      8.17 o 
  -4   8  21      108.75      112.85      5.40 o 
  -3   8  21      195.53      208.17      8.68 o 
  -2   8  21      206.98      193.26      8.24 o 
  -1   8  21       84.09       80.77      7.36 o 
   0   8  21      577.97      627.13     32.01 o 
  -8   9  21       23.09       17.95      2.76 o 
  -7   9  21      261.51      281.01     14.47 o 
  -6   9  21      107.26      109.44      6.74 o 
  -5   9  21      162.48      150.63      7.42 o 
  -4   9  21      115.00      111.52      7.42 o 
  -3   9  21      331.49      333.86     11.40 o 
  -2   9  21       82.65       80.93      9.26 o 
  -1   9  21       77.15       95.42      9.65 o 
  -6  10  21        7.66        7.85      2.75 o 
  -5  10  21      176.53      171.48     12.86 o 
  -4  10  21       23.27       18.34      2.98 o 
  -1   1  22      380.59      387.10     11.00 o 
   0   1  22      371.27      377.63     13.27 o 
  -2   2  22     2179.41     2260.84     43.38 o 
  -1   2  22      255.45      249.81      4.14 o 
   0   2  22     1715.01     1788.24     40.46 o 
  -3   3  22      993.06     1038.06     26.51 o 
  -2   3  22      608.30      577.58     10.44 o 
  -1   3  22      387.83      445.96      8.10 o 
   0   3  22      113.57      129.42      3.88 o 
  -4   4  22      112.41      114.01      3.52 o 
  -3   4  22     1335.79     1344.62     23.52 o 
  -2   4  22       30.21       28.57      1.71 o 
  -1   4  22     1068.09     1058.43     31.39 o 
   0   4  22     5237.51     5057.68    154.34 o 
  -5   5  22       30.09       21.67      2.35 o 
  -4   5  22     1278.23     1285.48     21.79 o 
  -3   5  22     1276.01     1317.92     27.83 o 
  -2   5  22      519.16      515.14     14.85 o 
  -1   5  22      925.29      867.85     20.88 o 
   0   5  22       18.99       13.89      2.96 o 
  -6   6  22       99.40      166.70     27.10 o 
  -5   6  22       77.32       65.32      4.60 o 
  -4   6  22       69.89       68.08      3.80 o 
  -3   6  22      379.46      444.79     14.10 o 
  -2   6  22        1.17        5.81      1.94 o 
  -1   6  22      228.00      250.67     12.49 o 
   0   6  22      323.91      403.66     15.19 o 
  -7   7  22       49.88       33.91      4.52 o 
  -6   7  22      370.80      344.38     13.41 o 
  -5   7  22      146.92      144.67      8.38 o 
  -4   7  22       18.34       13.36      2.26 o 
  -3   7  22      323.62      313.54      8.15 o 
  -2   7  22      134.91      119.99     10.54 o 
  -1   7  22      321.18      326.41     14.52 o 
   0   7  22       29.18       24.57      4.52 o 
  -8   8  22        4.15        2.76      2.91 o 
  -7   8  22      124.68      109.22      6.06 o 
  -6   8  22      157.09      137.59      7.02 o 
  -5   8  22       65.75       63.03      7.60 o 
  -4   8  22        4.27        5.39      2.18 o 
  -3   8  22      276.83      324.36     26.92 o 
  -2   8  22       31.11       31.31      4.87 o 
  -1   8  22       39.69       27.51      4.17 o 
   0   8  22     1052.00     1145.65    337.48 o 
  -8   9  22      153.59      143.31     10.66 o 
  -7   9  22        4.32        3.17      2.81 o 
  -6   9  22       92.96       95.50      5.97 o 
  -5   9  22      277.10      299.77     10.16 o 
  -4   9  22       62.35       42.65      4.80 o 
  -3   9  22       87.05       80.06      6.21 o 
  -2   9  22      237.25      226.78     16.98 o 
  -1   9  22       18.69       25.25      3.62 o 
  -6  10  22       58.51       58.67      5.70 o 
  -5  10  22       62.57       48.24      4.86 o 
  -4  10  22       52.26       42.18      4.87 o 
  -1   1  23      248.49      227.80      4.50 o 
   0   1  23        3.37        9.86      2.52 o 
  -2   2  23      486.53      517.95     10.79 o 
  -1   2  23      316.30      317.34      4.56 o 
   0   2  23      261.44      318.27     12.59 o 
  -3   3  23       90.73       83.59      2.85 o 
  -2   3  23      524.82      540.30      9.34 o 
  -1   3  23      396.02      426.34      7.02 o 
   0   3  23      775.35      727.56     18.68 o 
  -4   4  23      160.04      161.63      7.95 o 
  -3   4  23      837.23      806.64     15.80 o 
  -2   4  23      457.64      450.03      7.59 o 
  -1   4  23     3053.27     3080.83    274.91 o 
   0   4  23     2207.30     2300.79     84.30 o 
  -5   5  23     1496.96     1578.72     70.63 o 
  -4   5  23      368.46      350.34      8.19 o 
  -3   5  23      152.99      145.51      8.21 o 
  -2   5  23      470.39      514.11      9.59 o 
  -1   5  23     1023.83     1029.91     21.07 o 
   0   5  23     2299.33     2246.89    123.15 o 
  -6   6  23     2055.52     2032.83     70.00 o 
  -5   6  23      322.26      306.44      8.83 o 
  -4   6  23      211.65      198.25     10.49 o 
  -3   6  23     1123.75     1126.95     35.77 o 
  -2   6  23      690.47      660.46     23.01 o 
  -1   6  23     1329.68     1430.18     51.40 o 
   0   6  23      966.29      849.11     87.24 o 
  -7   7  23       28.30       28.82      4.47 o 
  -6   7  23       36.02       19.63      2.57 o 
  -5   7  23        4.82        8.02      2.73 o 
  -4   7  23       83.85       78.01      6.30 o 
  -3   7  23       64.34       74.02      6.26 o 
  -2   7  23       70.46       78.09      7.29 o 
  -1   7  23      172.22      165.89      8.88 o 
   0   7  23       67.39       72.02     15.50 o 
  -8   8  23       81.74       88.35     12.00 o 
  -7   8  23      148.05      152.78      9.06 o 
  -6   8  23        4.16        3.66      2.28 o 
  -5   8  23      142.68      129.05      6.55 o 
  -4   8  23      155.57      147.53      6.04 o 
  -3   8  23      194.19      195.53      8.65 o 
  -2   8  23      267.08      303.64     13.38 o 
  -1   8  23       55.98       46.81      5.40 o 
   0   8  23        0.02        7.12      5.77 o 
  -8   9  23       51.57       39.66      4.72 o 
  -7   9  23      105.24      110.92      7.35 o 
  -6   9  23       15.82       18.21      2.80 o 
  -5   9  23      410.03      398.14     13.35 o 
  -4   9  23       14.62       14.24      2.38 o 
  -3   9  23       17.04       17.44      5.13 o 
  -2   9  23      209.09      240.77     14.23 o 
  -1   9  23      270.24      297.78     24.47 o 
  -5  10  23        8.58       10.54      3.30 o 
  -1   1  24       20.04       19.56      1.81 o 
   0   1  24     1000.79     1099.51     22.75 o 
  -2   2  24      140.74      156.01      3.14 o 
  -1   2  24        7.02        6.64      0.76 o 
   0   2  24        3.30        5.64      3.68 o 
  -3   3  24      134.68      127.39      3.24 o 
  -2   3  24      930.30      934.22     16.11 o 
  -1   3  24        9.88       10.76      1.09 o 
   0   3  24       89.39      100.23      4.03 o 
  -4   4  24       11.32       12.53      1.45 o 
  -3   4  24      317.91      331.11     13.59 o 
  -2   4  24      690.70      696.45     11.70 o 
  -1   4  24     2494.98     2505.51     79.25 o 
   0   4  24      378.87      344.80     26.13 o 
  -5   5  24      360.73      382.05     17.84 o 
  -4   5  24      771.47      752.98     14.91 o 
  -3   5  24      762.25      729.50     13.31 o 
  -2   5  24      219.39      217.55     14.90 o 
  -1   5  24      398.70      375.13      9.26 o 
   0   5  24        9.67       12.90      2.90 o 
  -6   6  24       30.42       24.16      5.78 o 
  -5   6  24      367.06      400.77      9.20 o 
  -4   6  24       84.77       87.40      4.87 o 
  -3   6  24      287.72      321.52      9.35 o 
  -2   6  24      158.31      143.36     10.87 o 
  -1   6  24     1289.50     1288.43     38.66 o 
   0   6  24      273.01      263.27     29.17 o 
  -7   7  24      380.83      399.02     22.77 o 
  -6   7  24       70.09       72.02      6.12 o 
  -5   7  24      143.99      140.15     13.31 o 
  -4   7  24       15.89       14.75      2.18 o 
  -3   7  24       64.15       52.81      5.01 o 
  -2   7  24      110.21      114.83     11.02 o 
  -1   7  24      506.06      507.26     19.39 o 
   0   7  24      635.33      631.30     50.87 o 
  -8   8  24        2.65        6.36      4.66 o 
  -7   8  24      219.12      251.02      9.48 o 
  -6   8  24      413.89      416.51     19.44 o 
  -5   8  24       88.92       83.20      6.18 o 
  -4   8  24        5.79        2.87      2.36 o 
  -3   8  24      191.53      183.84      9.48 o 
  -2   8  24       30.14       23.95      3.28 o 
  -1   8  24      105.29      124.89     12.36 o 
   0   8  24      251.33      220.19     18.42 o 
  -8   9  24      120.56      137.36     14.32 o 
  -7   9  24        5.74        6.63      1.94 o 
  -6   9  24      231.24      236.27     13.41 o 
  -5   9  24       51.38       44.16      5.70 o 
  -4   9  24        3.10        5.26      2.36 o 
  -3   9  24      193.60      219.09     12.92 o 
  -2   9  24       25.32       20.76      2.80 o 
  -1   9  24       85.88       88.70      8.54 o 
  -1   1  25      404.42      358.36     10.34 o 
   0   1  25      475.58      475.15     11.27 o 
  -2   2  25       39.23       55.46      2.27 o 
  -1   2  25      153.73      147.23      2.44 o 
   0   2  25     1875.91     1839.26     52.44 o 
  -3   3  25       40.97       30.98      1.48 o 
  -2   3  25      241.70      229.64      8.57 o 
  -1   3  25      404.31      405.70      7.18 o 
   0   3  25      383.29      355.47     11.66 o 
  -4   4  25       70.90       68.44      5.13 o 
  -3   4  25      273.20      280.00     12.42 o 
  -2   4  25     1511.56     1599.02     32.01 o 
  -1   4  25      485.73      521.68     14.99 o 
   0   4  25      691.70      708.20     21.28 o 
  -5   5  25       25.39       35.75      4.45 o 
  -4   5  25      436.94      419.95     13.49 o 
  -3   5  25     1478.01     1477.07     24.99 o 
  -2   5  25      337.46      347.89      7.54 o 
  -1   5  25      850.10      848.50     38.09 o 
   0   5  25      809.62      930.63     81.60 o 
  -6   6  25      699.06      671.30     32.35 o 
  -5   6  25      145.36      151.30      6.52 o 
  -4   6  25      411.94      420.54     14.09 o 
  -3   6  25      328.31      353.82     11.51 o 
  -2   6  25      324.18      330.11     10.23 o 
  -1   6  25      140.58      116.45     11.98 o 
   0   6  25        0.05        3.67      3.03 o 
  -7   7  25      298.73      293.68     17.80 o 
  -6   7  25      228.29      220.83     11.14 o 
  -5   7  25      560.15      582.89     22.24 o 
  -4   7  25       36.29       35.96      3.26 o 
  -3   7  25      464.33      456.09     18.65 o 
  -2   7  25        4.69        2.49      3.18 o 
  -1   7  25       36.46       37.56      4.74 o 
   0   7  25       72.70       70.65     11.02 o 
  -8   8  25      208.23      233.79     21.73 o 
  -7   8  25       31.56       25.93      3.76 o 
  -6   8  25        5.27        1.82      2.15 o 
  -5   8  25      313.86      325.64     15.58 o 
  -4   8  25       59.75       56.77      5.47 o 
  -3   8  25       52.92       71.60      7.13 o 
  -2   8  25      100.66      106.39      8.28 o 
  -1   8  25       39.54       43.39      5.47 o 
   0   8  25       18.94       18.20      4.16 o 
  -7   9  25       42.86       34.62      3.93 o 
  -6   9  25      386.39      404.63     21.93 o 
  -5   9  25       17.69       13.44      2.51 o 
  -4   9  25       86.51       86.67      7.40 o 
  -3   9  25       28.25       26.29      3.67 o 
  -2   9  25       80.11       64.28      7.46 o 
  -1   1  26       25.53       24.03      1.66 o 
   0   1  26     1507.52     1602.09     52.84 o 
  -2   2  26      237.59      255.16      5.48 o 
  -1   2  26      259.89      282.41      5.85 o 
   0   2  26      311.23      266.31     10.56 o 
  -3   3  26      172.21      163.46      8.00 o 
  -2   3  26     2217.37     2169.17     39.82 o 
  -1   3  26       83.03       87.40      2.21 o 
   0   3  26      305.92      343.58     19.83 o 
  -4   4  26       71.85       64.53      5.47 o 
  -3   4  26     1453.97     1431.70     25.92 o 
  -2   4  26      512.16      500.99     13.07 o 
  -1   4  26       75.57       74.49      9.04 o 
   0   4  26     1161.04     1261.80     34.84 o 
  -5   5  26       49.73       52.57      7.60 o 
  -4   5  26     1216.78     1226.24     38.85 o 
  -3   5  26      736.51      722.36     18.76 o 
  -2   5  26      397.42      354.75     14.38 o 
  -1   5  26     1354.64     1369.02     47.60 o 
   0   5  26      363.55      315.27     24.21 o 
  -6   6  26      746.89      800.31     40.27 o 
  -5   6  26      102.23       98.00      8.66 o 
  -4   6  26      424.65      423.11     11.61 o 
  -3   6  26      452.29      451.09      9.72 o 
  -2   6  26      735.97      734.49     18.25 o 
  -1   6  26      171.94      172.86      7.68 o 
   0   6  26      111.94       93.89     12.07 o 
  -7   7  26       84.51       64.11     12.08 o 
  -6   7  26      190.32      178.50      9.01 o 
  -5   7  26       41.53       32.05      5.74 o 
  -4   7  26      104.48      106.79      4.89 o 
  -3   7  26       99.88      102.11      6.61 o 
  -2   7  26      150.81      155.97      9.86 o 
  -1   7  26      180.13      173.34      8.20 o 
   0   7  26       18.40       12.49      4.45 o 
  -8   8  26       68.28       59.04     10.02 o 
  -7   8  26      401.44      427.92     25.05 o 
  -6   8  26       33.74       25.42      3.08 o 
  -5   8  26       94.13       87.77      9.79 o 
  -4   8  26      317.59      308.32     13.37 o 
  -3   8  26      147.63      181.38      9.53 o 
  -2   8  26       27.76       24.41      4.43 o 
  -1   8  26      193.78      194.67     11.54 o 
   0   8  26      143.30      139.78     16.14 o 
  -7   9  26        6.89        4.22      2.37 o 
  -6   9  26       21.74       17.10      2.54 o 
  -5   9  26      125.81      118.06      7.82 o 
  -4   9  26      361.70      413.44     28.50 o 
  -3   9  26      209.50      217.52     13.68 o 
  -2   9  26       63.94       59.18      5.77 o 
   0   0  27      744.68      820.03     46.89 o 
  -1   1  27      147.66      144.60      3.97 o 
   0   1  27      759.13      880.94     89.25 o 
  -2   2  27        0.28        2.65      1.10 o 
  -1   2  27      927.24      869.18     16.06 o 
   0   2  27      594.01      550.94     11.71 o 
  -3   3  27      483.85      450.28     22.04 o 
  -2   3  27     1722.25     1725.10     34.48 o 
  -1   3  27      514.98      537.28      9.89 o 
   0   3  27      252.80      268.30     25.01 o 
  -4   4  27      348.53      380.96     18.66 o 
  -3   4  27      513.90      541.71     10.65 o 
  -2   4  27      305.22      306.93     12.18 o 
  -1   4  27      295.86      318.67      9.93 o 
   0   4  27      581.34      545.32     19.07 o 
  -5   5  27     1380.96     1395.79     41.82 o 
  -4   5  27      139.63      132.37      7.67 o 
  -3   5  27      534.36      566.93     15.86 o 
  -2   5  27      421.20      397.35     11.80 o 
  -1   5  27      708.46      699.47     23.17 o 
   0   5  27        4.43       16.54      3.19 o 
  -6   6  27      719.68      683.29     34.53 o 
  -5   6  27      505.86      523.75     21.43 o 
  -4   6  27      361.54      364.40     10.26 o 
  -3   6  27      115.53      128.17      9.15 o 
  -2   6  27      111.17       64.20     13.08 o 
  -1   6  27      445.32      421.43     22.85 o 
   0   6  27      289.93      312.80     18.62 o 
  -7   7  27     1142.88     1186.79     93.47 o 
  -6   7  27       82.50       97.40      6.58 o 
  -5   7  27      438.11      437.84     16.95 o 
  -4   7  27       12.01       12.74      2.17 o 
  -3   7  27       10.55       13.11      2.37 o 
  -2   7  27       32.66       31.83      5.25 o 
  -1   7  27        7.07       10.69      2.06 o 
   0   7  27      363.25      403.21     47.08 o 
  -8   8  27       54.99       53.12      8.59 o 
  -7   8  27      168.91      157.29      9.18 o 
  -6   8  27       23.12       21.63      2.83 o 
  -5   8  27       41.25       46.44      4.95 o 
  -4   8  27      363.54      370.15     16.33 o 
  -3   8  27      177.03      184.84     10.48 o 
  -2   8  27       13.40        5.73      2.51 o 
  -1   8  27       27.93       22.24      3.48 o 
   0   8  27       57.12       37.44      7.69 o 
  -7   9  27       38.29       28.47      4.55 o 
  -6   9  27      133.90      142.26      9.54 o 
  -5   9  27       70.80       50.28      6.10 o 
  -4   9  27       18.53       18.20      2.79 o 
  -3   9  27      100.93       85.42      8.96 o 
  -2   9  27       37.03       41.18      5.41 o 
  -1   1  28       19.61       22.16      1.91 o 
   0   1  28      195.34      194.42      5.58 o 
  -2   2  28       54.49       46.15      2.51 o 
  -1   2  28      183.31      188.74      6.52 o 
   0   2  28       42.14       35.19      6.02 o 
  -3   3  28      106.43      114.03      9.50 o 
  -2   3  28     1977.27     2047.73     53.03 o 
  -1   3  28      660.21      656.15     22.23 o 
   0   3  28     2607.76     2728.66    112.38 o 
  -4   4  28      598.95      585.02     32.48 o 
  -3   4  28       62.53       67.12      5.22 o 
  -2   4  28       69.61       68.57      4.92 o 
  -1   4  28      136.05      183.57     34.58 o 
   0   4  28      425.74      434.20     17.36 o 
  -5   5  28       25.21       15.74      4.67 o 
  -4   5  28        6.10        2.26      1.34 o 
  -3   5  28      142.15      149.12     10.81 o 
  -2   5  28      668.99      668.28     23.39 o 
  -1   5  28      288.67      302.40     10.11 o 
   0   5  28      564.35      563.18     24.23 o 
  -6   6  28        0.25        1.08      2.80 o 
  -5   6  28       51.89       29.76      4.84 o 
  -4   6  28      355.83      338.86     15.02 o 
  -3   6  28      402.90      376.55     14.51 o 
  -2   6  28      205.09      198.51      8.46 o 
  -1   6  28      364.59      361.01     19.66 o 
   0   6  28        0.03       -0.17      3.83 o 
  -7   7  28      148.43      118.57     13.91 o 
  -6   7  28      297.39      291.95     12.96 o 
  -5   7  28       40.86       40.45      5.51 o 
  -4   7  28       53.38       53.51      8.14 o 
  -3   7  28      131.66      143.56      5.91 o 
  -2   7  28      162.18      160.82      7.45 o 
  -1   7  28      140.67      135.94      8.12 o 
   0   7  28       20.92       17.89      4.77 o 
  -8   8  28      388.08      409.15     43.44 o 
  -7   8  28       30.47       27.61      3.98 o 
  -6   8  28       22.33       16.38      2.64 o 
  -5   8  28      237.22      275.31      8.93 o 
  -4   8  28       10.92        7.03      2.78 o 
  -3   8  28      134.97      121.62      6.46 o 
  -2   8  28       64.97       56.53      7.36 o 
  -1   8  28       15.58       15.88      2.87 o 
   0   8  28      308.35      318.21     34.31 o 
  -6   9  28        6.99        3.39      2.66 o 
  -5   9  28       38.65       34.97      4.38 o 
  -4   9  28       20.26       15.27      2.51 o 
  -3   9  28       54.75       44.45      5.03 o 
  -1   1  29       14.35       16.66      2.12 o 
   0   1  29      227.66      267.84     21.13 o 
  -2   2  29        0.31        0.88      1.06 o 
  -1   2  29     1061.19     1057.81     23.70 o 
   0   2  29     3020.18     3011.74     95.17 o 
  -3   3  29      478.62      484.42     11.81 o 
  -2   3  29     1559.08     1620.76     29.69 o 
  -1   3  29     1478.34     1485.39     25.10 o 
   0   3  29      843.29      975.99    137.08 o 
  -4   4  29       79.35       64.22      7.62 o 
  -3   4  29      479.43      473.84     13.98 o 
  -2   4  29      223.99      223.49     10.98 o 
  -1   4  29     2481.40     2540.16    123.60 o 
   0   4  29        5.89        5.67      2.01 o 
  -5   5  29      230.02      216.83     12.33 o 
  -4   5  29      403.90      403.25     16.97 o 
  -3   5  29      488.04      527.71     17.42 o 
  -2   5  29     1950.78     1917.71     77.02 o 
  -1   5  29       39.22       29.05      4.61 o 
   0   5  29       32.82       33.80      5.74 o 
  -6   6  29     1158.42     1144.18    104.88 o 
  -5   6  29      236.63      233.41      9.28 o 
  -4   6  29      120.92      116.96     10.38 o 
  -3   6  29      147.62      133.26     11.89 o 
  -2   6  29      193.32      204.15      8.58 o 
  -1   6  29       47.23       38.10      5.37 o 
   0   6  29      108.55      121.75     10.14 o 
  -7   7  29      103.01      112.95     12.66 o 
  -6   7  29      306.35      305.23     13.46 o 
  -5   7  29       30.76       22.85      2.52 o 
  -4   7  29      541.20      555.69     22.97 o 
  -3   7  29       49.53       46.57      5.42 o 
  -2   7  29       41.81       32.85      3.36 o 
  -1   7  29      437.03      484.92     23.06 o 
   0   7  29       34.88       46.26      8.91 o 
  -7   8  29       90.35       76.06      8.46 o 
  -6   8  29      217.38      228.95     13.17 o 
  -5   8  29      158.86      148.82      6.54 o 
  -4   8  29       82.69       81.29      5.72 o 
  -3   8  29      119.22      128.68      7.67 o 
  -2   8  29       19.84       16.62      3.07 o 
  -1   8  29       80.75       82.40      8.54 o 
  -5   9  29       30.73       17.74      3.70 o 
  -4   9  29      106.11      103.51      9.75 o 
   0   0  30        8.61       29.36      4.28 o 
  -1   1  30       57.41       73.51      4.79 o 
   0   1  30      166.22      186.05     15.20 o 
  -2   2  30       27.08       29.23      3.07 o 
  -1   2  30     1364.02     1401.53     39.69 o 
   0   2  30      901.92     1079.34     51.77 o 
  -3   3  30      727.13      743.14     25.90 o 
  -2   3  30     1121.64     1092.43     24.28 o 
  -1   3  30        9.86       17.69      1.99 o 
   0   3  30     1204.61     1206.03     66.56 o 
  -4   4  30      262.52      253.52     11.95 o 
  -3   4  30      435.85      439.80     14.49 o 
  -2   4  30      498.87      496.20     19.40 o 
  -1   4  30      568.16      570.68     28.77 o 
   0   4  30      131.84      123.44     11.48 o 
  -5   5  30      636.07      656.46     35.42 o 
  -4   5  30      201.21      191.32      6.42 o 
  -3   5  30      141.91      127.14     12.86 o 
  -2   5  30      495.43      512.45     16.66 o 
  -1   5  30      605.48      610.50     16.88 o 
   0   5  30        0.64        4.37      2.79 o 
  -6   6  30      813.49      774.53     88.33 o 
  -5   6  30      367.56      368.36     14.11 o 
  -4   6  30      534.02      536.72     22.10 o 
  -3   6  30       57.95       47.05      6.83 o 
  -2   6  30       23.39       21.02      2.66 o 
  -1   6  30      307.64      348.08     17.72 o 
   0   6  30        5.01        9.42      4.69 o 
  -7   7  30      218.41      251.79     21.16 o 
  -6   7  30       52.33       39.73      4.43 o 
  -5   7  30       68.05       49.00      4.71 o 
  -4   7  30      272.14      278.19     13.15 o 
  -3   7  30       15.94       14.64      2.00 o 
  -2   7  30       21.41       28.77      4.79 o 
  -1   7  30       29.94       21.76      2.68 o 
   0   7  30      235.65      255.26     22.07 o 
  -7   8  30       93.60       72.88      7.96 o 
  -6   8  30        2.31        0.19      2.35 o 
  -5   8  30       67.20       53.40      6.45 o 
  -4   8  30       29.96       22.34      3.51 o 
  -3   8  30      102.13      104.37      8.53 o 
  -2   8  30       71.44       62.00      8.06 o 
  -1   8  30       30.34       35.50      4.69 o 
  -1   1  31      735.89      747.21     20.75 o 
   0   1  31       48.54       58.62      5.80 o 
  -2   2  31      536.31      494.50     12.08 o 
  -1   2  31      254.04      257.74     12.32 o 
   0   2  31      249.49      239.27     18.20 o 
  -3   3  31      611.41      559.75     25.29 o 
  -2   3  31     1259.69     1247.27     39.46 o 
  -1   3  31     1548.19     1552.18     38.04 o 
   0   3  31     1510.04     1577.73     70.62 o 
  -4   4  31      184.03      173.25      6.16 o 
  -3   4  31      315.53      300.92     10.28 o 
  -2   4  31      264.73      277.45      9.80 o 
  -1   4  31      153.10      163.90     10.19 o 
   0   4  31        0.04       -2.56      2.56 o 
  -5   5  31       36.55       28.49      4.52 o 
  -4   5  31      246.95      234.21     12.21 o 
  -3   5  31       50.07       48.18      4.60 o 
  -2   5  31      126.51      140.09      9.19 o 
  -1   5  31       48.41       42.00      4.15 o 
   0   5  31       64.50       60.40     10.02 o 
  -6   6  31      266.94      245.34     20.42 o 
  -5   6  31       89.52       89.00      5.35 o 
  -4   6  31       87.93       73.42      9.56 o 
  -3   6  31      569.73      589.77     24.32 o 
  -2   6  31       17.61       16.84      2.81 o 
  -1   6  31      239.98      227.18     11.05 o 
   0   6  31      167.85      190.67     15.63 o 
  -7   7  31      116.48       88.75     10.04 o 
  -6   7  31      390.46      413.17     16.56 o 
  -5   7  31      153.20      158.91      7.67 o 
  -4   7  31      442.79      492.12     20.17 o 
  -3   7  31       34.05       35.30      4.13 o 
  -2   7  31      125.48      125.14      6.95 o 
  -1   7  31       47.24       35.80      4.73 o 
   0   7  31       22.15       18.50      5.51 o 
  -7   8  31       86.71       84.99     10.36 o 
  -6   8  31       80.56       73.12      6.32 o 
  -5   8  31      281.25      292.60     15.00 o 
  -4   8  31      106.66       96.03      7.78 o 
  -3   8  31        0.46        0.79      2.47 o 
  -2   8  31       36.52       26.87      3.20 o 
  -1   8  31       42.51       40.45      5.66 o 
  -1   1  32      136.81      156.24     12.99 o 
   0   1  32      535.79      527.22     25.61 o 
  -2   2  32      831.89      728.56     28.36 o 
  -1   2  32      479.87      475.14     14.74 o 
   0   2  32       66.01       67.22      5.29 o 
  -3   3  32      748.62      765.59     35.60 o 
  -2   3  32       77.38       78.09      5.95 o 
  -1   3  32      625.07      640.22     16.66 o 
   0   3  32       64.95       55.59      6.42 o 
  -4   4  32      191.58      175.88      4.98 o 
  -3   4  32     1694.27     1770.16     52.90 o 
  -2   4  32      145.25      137.59      8.51 o 
  -1   4  32      330.19      325.12      7.60 o 
   0   4  32       21.34       29.08      4.05 o 
  -4   5  32      293.46      299.95     13.34 o 
  -3   5  32      253.66      227.00     10.13 o 
  -2   5  32      109.53      104.78      7.97 o 
  -1   5  32       12.61       13.06      1.88 o 
   0   5  32       34.54       31.85      5.50 o 
  -6   6  32      166.42      177.07     35.58 o 
  -5   6  32       49.06       52.17      5.13 o 
  -4   6  32      913.14      981.21     44.14 o 
  -3   6  32      101.14      111.38      7.23 o 
  -2   6  32       40.29       40.11      4.70 o 
  -1   6  32      445.48      463.94     21.67 o 
   0   6  32      171.65      175.87     12.70 o 
  -7   7  32      430.36      415.19     59.96 o 
  -6   7  32       93.65       70.19     10.82 o 
  -5   7  32      134.38      118.15      4.81 o 
  -4   7  32      156.71      143.05      8.92 o 
  -3   7  32        0.76        5.39      2.21 o 
  -2   7  32       15.14       10.58      2.52 o 
  -1   7  32       66.87       55.68      6.99 o 
   0   7  32      112.06      123.61     12.28 o 
  -6   8  32        9.41        8.90      2.76 o 
  -5   8  32      266.68      286.50     17.67 o 
  -4   8  32      180.66      197.47     13.67 o 
  -3   8  32       53.03       55.17      6.45 o 
  -2   8  32      112.83      116.03      9.61 o 
   0   0  33      886.96      956.50     45.81 o 
  -1   1  33      138.98      126.73      8.41 o 
  -2   2  33        9.47        9.72      1.69 o 
  -1   2  33     1305.52     1231.93     42.67 o 
   0   2  33      144.98      148.03     14.42 o 
  -3   3  33       34.42       19.77      2.48 o 
  -2   3  33      193.02      231.61      9.81 o 
  -1   3  33      824.21      833.58     25.37 o 
   0   3  33        1.89        5.21      1.73 o 
  -4   4  33        1.13        2.24      2.07 o 
  -3   4  33      756.49      744.99     18.34 o 
  -2   4  33     2314.08     2245.83     54.65 o 
  -1   4  33       44.15       50.44      4.42 o 
   0   4  33       10.72        5.85      2.20 o 
  -5   5  33      289.12      304.04     35.99 o 
  -4   5  33      198.13      186.30      8.62 o 
  -3   5  33      250.42      263.50     11.03 o 
  -2   5  33      537.62      583.54     26.43 o 
  -1   5  33      274.26      272.44     10.54 o 
   0   5  33        3.59        1.89      4.26 o 
  -6   6  33      477.82      530.60     33.29 o 
  -5   6  33      231.93      260.81     11.51 o 
  -4   6  33       27.37       21.55      2.97 o 
  -3   6  33      244.38      247.41     11.35 o 
  -2   6  33      181.54      172.54      7.98 o 
  -1   6  33      190.41      184.35     10.82 o 
   0   6  33        8.98       10.71      3.48 o 
  -7   7  33       11.94       15.52      4.49 o 
  -6   7  33       75.98       70.72     11.92 o 
  -5   7  33        2.90        3.29      2.12 o 
  -4   7  33      136.10      135.27      6.38 o 
  -3   7  33       15.57       11.49      2.48 o 
  -2   7  33       41.18       32.71      4.38 o 
  -1   7  33        8.66        3.89      2.56 o 
   0   7  33        6.19        7.88      3.98 o 
  -6   8  33        4.15        5.87      3.74 o 
  -5   8  33       82.83       52.10      5.51 o 
  -4   8  33      158.53      171.74     11.75 o 
  -3   8  33      247.15      276.77     20.96 o 
  -2   8  33       82.54       67.11      7.02 o 
  -1   1  34       67.95       79.42      6.46 o 
   0   1  34       11.40       20.38      3.51 o 
  -2   2  34       57.67       60.71      4.82 o 
  -1   2  34      754.48      805.69     35.65 o 
   0   2  34      637.37      580.80     27.87 o 
  -3   3  34      114.30      109.65     10.73 o 
  -2   3  34      114.57      125.35      8.28 o 
  -1   3  34      109.71      114.28      8.46 o 
   0   3  34       72.89       86.54      9.29 o 
  -4   4  34        2.80        7.55      2.44 o 
  -3   4  34        4.44        7.63      1.63 o 
  -2   4  34      326.52      395.49     16.12 o 
  -1   4  34      357.35      348.90     16.92 o 
   0   4  34       13.16       16.62      3.49 o 
  -5   5  34      287.98      309.48     37.24 o 
  -4   5  34       84.99       81.90      7.26 o 
  -3   5  34      184.62      201.25      7.87 o 
  -2   5  34      139.97      134.43      6.76 o 
  -1   5  34       44.38       45.51      5.17 o 
   0   5  34      416.59      458.97     30.26 o 
  -6   6  34      179.55      156.62     26.67 o 
  -5   6  34      144.78      138.29      9.07 o 
  -4   6  34      194.98      196.68      8.82 o 
  -3   6  34       46.42       53.69      6.23 o 
  -2   6  34      141.14      130.32      6.54 o 
  -1   6  34      147.81      150.55      9.29 o 
   0   6  34       40.93       43.23      7.76 o 
  -7   7  34       31.52       25.68      5.35 o 
  -6   7  34        2.31       -2.60      2.60 o 
  -5   7  34       77.71       81.56      6.55 o 
  -4   7  34      158.44      172.97      7.27 o 
  -3   7  34        5.30        7.30      2.68 o 
  -2   7  34       80.27       93.13      9.37 o 
  -1   7  34       34.72       34.89      4.70 o 
   0   7  34      219.62      269.44     28.72 o 
  -5   8  34      147.19      163.33     12.84 o 
  -4   8  34        4.27        2.41      2.72 o 
  -3   8  34       27.71       19.53      3.34 o 
  -1   1  35       23.08       23.18      7.25 o 
   0   1  35      821.97      800.53     37.19 o 
  -2   2  35       48.93       35.58      3.92 o 
  -1   2  35       52.71       57.78      4.02 o 
   0   2  35      624.60      557.96     20.93 o 
  -3   3  35      118.53      128.38     13.44 o 
  -2   3  35      506.01      507.83     10.90 o 
  -1   3  35      362.89      355.15      8.18 o 
   0   3  35        0.24        4.52      2.05 o 
  -4   4  35        1.43        6.00      4.12 o 
  -3   4  35      384.50      419.36     17.11 o 
  -2   4  35       50.13       40.66      3.67 o 
  -1   4  35      245.31      250.38     11.37 o 
   0   4  35      135.37      144.17     10.78 o 
  -5   5  35       16.89       18.66      3.99 o 
  -4   5  35        1.20       -0.05      2.30 o 
  -3   5  35      303.61      315.27     12.21 o 
  -2   5  35       18.05       11.20      2.36 o 
  -1   5  35      366.65      380.35     14.59 o 
   0   5  35       14.34       10.53      4.01 o 
  -6   6  35      312.33      272.44     39.44 o 
  -5   6  35       72.49       74.71      6.54 o 
  -4   6  35      480.12      510.11     24.12 o 
  -3   6  35      162.15      159.48      8.79 o 
  -2   6  35       51.76       42.24      5.33 o 
  -1   6  35      207.45      212.23      8.14 o 
   0   6  35       19.88       24.72      4.93 o 
  -6   7  35       77.70       77.10      8.19 o 
  -5   7  35      216.11      234.23     16.53 o 
  -4   7  35       67.15       51.84      7.17 o 
  -3   7  35       55.17       50.92      7.71 o 
  -2   7  35       56.53       50.64      6.74 o 
  -1   7  35      194.45      231.05     17.11 o 
  -1   1  36      167.91      130.00     11.85 o 
   0   1  36      330.54      303.93     17.31 o 
  -2   2  36       56.28       34.31      4.66 o 
  -1   2  36      251.04      191.93      5.06 o 
   0   2  36       33.61       31.13      4.25 o 
  -3   3  36      145.45      131.84     13.09 o 
  -2   3  36      301.08      289.57     10.55 o 
  -1   3  36       20.50       21.73      1.94 o 
   0   3  36        0.74        0.67      2.56 o 
  -4   4  36      199.42      192.46     12.63 o 
  -3   4  36      574.44      583.37     22.14 o 
  -2   4  36      244.21      254.74     10.61 o 
  -1   4  36      181.67      187.71      6.91 o 
   0   4  36      270.63      305.84     17.97 o 
  -5   5  36        0.03        6.86      3.15 o 
  -4   5  36      228.72      229.92     10.01 o 
  -3   5  36       72.62       59.43      6.89 o 
  -2   5  36      123.79      127.38      9.55 o 
  -1   5  36       16.36       16.50      2.52 o 
   0   5  36       71.89       55.63      9.78 o 
  -6   6  36      174.39      154.54     35.80 o 
  -5   6  36      153.54      163.03     10.02 o 
  -4   6  36      222.63      220.68      7.87 o 
  -3   6  36       65.23       51.28      9.40 o 
  -2   6  36       56.64       53.61      7.00 o 
  -1   6  36       57.56       70.02      6.39 o 
   0   6  36      101.99      117.45     12.31 o 
  -6   7  36       42.16       30.46      4.96 o 
  -5   7  36        1.19        2.21      2.89 o 
  -4   7  36      182.35      200.91     13.44 o 
  -3   7  36       76.50       50.48      6.33 o 
  -2   7  36        0.41        3.29      2.14 o 
  -1   7  36       72.32       64.08      8.63 o 
  -1   1  37       47.18       36.49      5.05 o 
   0   1  37       23.02       14.29      4.15 o 
  -2   2  37      799.58      828.69     63.12 o 
  -1   2  37      269.87      241.87      6.11 o 
   0   2  37        1.82        3.66      2.09 o 
  -3   3  37      257.92      210.26     12.53 o 
  -2   3  37       37.57       46.98      3.83 o 
  -1   3  37       33.20       20.69      2.84 o 
   0   3  37       68.04       70.75     11.74 o 
  -4   4  37        0.16        6.03      4.21 o 
  -3   4  37       34.86       32.77      3.72 o 
  -2   4  37      337.35      373.17     15.54 o 
  -1   4  37      185.81      197.06      7.94 o 
   0   4  37       90.00       87.29     13.58 o 
  -5   5  37      186.57      196.18     10.34 o 
  -4   5  37       47.87       44.25      5.34 o 
  -3   5  37      144.57      147.54      9.30 o 
  -2   5  37      199.44      209.10     10.03 o 
  -1   5  37      169.94      173.30      8.05 o 
   0   5  37      287.99      300.21     15.48 o 
  -6   6  37       31.26       32.98      9.92 o 
  -5   6  37      171.38      174.75     13.12 o 
  -4   6  37       64.82       79.01      6.09 o 
  -3   6  37      374.22      387.22     14.03 o 
  -2   6  37      124.32      126.51      6.43 o 
  -1   6  37      151.23      161.94     10.56 o 
   0   6  37       93.57       97.64     11.31 o 
  -5   7  37       34.18       25.93      4.64 o 
  -4   7  37      123.98      109.85      9.57 o 
  -3   7  37       68.38       59.11      7.06 o 
  -2   7  37      102.73       84.33      8.99 o 
  -1   1  38       38.54       38.99      5.45 o 
   0   1  38       57.31       32.91      4.58 o 
  -2   2  38       86.48       79.68      8.30 o 
  -1   2  38        1.99        4.53      1.64 o 
   0   2  38      186.45      194.32     12.21 o 
  -3   3  38      389.65      428.48     30.66 o 
  -2   3  38      113.25      117.78      4.62 o 
  -1   3  38      714.40      680.94     33.76 o 
   0   3  38      100.06       90.57      7.32 o 
  -4   4  38      423.07      416.84     27.91 o 
  -3   4  38      101.70      112.02      5.11 o 
  -2   4  38       97.83       85.90      5.65 o 
  -1   4  38        9.19        9.19      2.01 o 
   0   4  38       60.28       58.06      8.63 o 
  -5   5  38       78.62       81.09     11.44 o 
  -4   5  38       68.29       51.69      6.61 o 
  -3   5  38      387.21      399.46     17.49 o 
  -2   5  38       34.51       32.65      3.84 o 
  -1   5  38       38.41       33.43      4.62 o 
   0   5  38      245.68      274.37     18.95 o 
  -6   6  38       68.45       67.16     11.89 o 
  -5   6  38      369.26      413.98     31.45 o 
  -4   6  38       12.17        6.61      2.74 o 
  -3   6  38       21.94       23.95      3.46 o 
  -2   6  38       71.42       83.15      8.59 o 
  -1   6  38      175.11      187.17     12.74 o 
   0   6  38      213.13      212.15     22.51 o 
  -4   7  38       59.91       41.80      6.36 o 
  -3   7  38      254.42      276.29     20.72 o 
   0   0  39      159.53      143.91     38.56 o 
  -1   1  39       19.03       21.55      3.10 o 
   0   1  39       36.20       26.81      6.95 o 
  -2   2  39      153.45      173.07      9.07 o 
  -1   2  39       27.70       24.37      2.92 o 
   0   2  39        0.86        3.14      3.62 o 
  -3   3  39      163.73      176.10     12.96 o 
  -2   3  39       11.90       10.30      2.09 o 
  -1   3  39       51.82       47.54      5.79 o 
   0   3  39      158.86      159.91     10.13 o 
  -4   4  39       20.15       23.32      4.32 o 
  -3   4  39        5.11        3.57      1.95 o 
  -2   4  39      119.35      120.00      6.15 o 
  -1   4  39        5.65       10.04      2.07 o 
   0   4  39      139.01      155.20     11.09 o 
  -5   5  39      174.46      195.37     16.44 o 
  -4   5  39      152.51      147.31      5.76 o 
  -3   5  39       60.32       73.04      5.34 o 
  -2   5  39      256.35      266.21      9.75 o 
  -1   5  39      698.65      767.11     37.88 o 
   0   5  39      274.95      280.38     30.16 o 
  -5   6  39      105.51       97.87      8.16 o 
  -4   6  39      245.46      251.00     18.48 o 
  -3   6  39        1.03        3.38      2.07 o 
  -2   6  39      301.88      328.65     23.89 o 
  -1   6  39      111.95      132.97     11.69 o 
  -1   1  40        6.45       15.11     10.74 o 
   0   1  40       43.80       25.35      7.70 o 
  -2   2  40       47.29       41.09      7.75 o 
  -1   2  40      112.47      100.05      6.16 o 
   0   2  40       30.84       43.23      7.29 o 
  -3   3  40       76.20       76.38     12.77 o 
  -2   3  40      181.75      201.82      9.58 o 
  -1   3  40      543.91      495.26     27.70 o 
   0   3  40       40.01       28.66      4.31 o 
  -4   4  40       76.65       82.38      9.09 o 
  -3   4  40      234.85      223.92     10.79 o 
  -2   4  40       35.89       33.80      3.81 o 
  -1   4  40      333.97      331.74     17.30 o 
   0   4  40       64.68       71.94      7.41 o 
  -5   5  40        3.21        8.33      5.49 o 
  -4   5  40       34.60       24.91      4.00 o 
  -3   5  40      307.74      324.40     15.42 o 
  -2   5  40        2.00        1.53      2.51 o 
  -1   5  40      124.91      135.77      9.45 o 
   0   5  40      193.95      228.75     21.26 o 
  -5   6  40       12.76       15.41      3.62 o 
  -4   6  40      145.85      166.76     13.21 o 
  -3   6  40       61.43       59.19      6.24 o 
  -2   6  40      163.54      166.45     14.50 o 
  -1   6  40       28.70       30.51      5.81 o 
  -1   1  41      135.23      139.59     15.82 o 
   0   1  41       65.46       38.01      7.77 o 
  -2   2  41       18.97        8.70      2.72 o 
  -1   2  41      728.61      712.61     41.44 o 
   0   2  41       83.22       68.44     10.32 o 
  -3   3  41      156.28      178.11     15.01 o 
  -2   3  41       22.40       24.28      2.97 o 
  -1   3  41      252.84      290.08     16.58 o 
   0   3  41        7.93        7.45      3.00 o 
  -4   4  41       70.37       94.74     12.99 o 
  -3   4  41      179.43      182.49      7.20 o 
  -2   4  41      166.10      167.74      6.04 o 
  -1   4  41       45.63       43.51      6.41 o 
   0   4  41       22.06       18.53      5.50 o 
  -5   5  41       29.52       39.74      8.70 o 
  -4   5  41       49.95       54.23      7.02 o 
  -3   5  41      187.89      202.05     13.66 o 
  -2   5  41        0.53        4.51      2.43 o 
  -1   5  41       87.09       79.68      8.95 o 
   0   5  41      272.29      299.97     31.77 o 
  -4   6  41      103.26       86.38     12.75 o 
  -3   6  41       50.55       49.26      6.01 o 
  -2   6  41       38.71       32.88      5.42 o 
   0   1  42       23.61       13.35      3.47 o 
  -2   2  42       21.79       19.06      4.33 o 
  -1   2  42       14.65       19.67      3.05 o 
   0   2  42        1.03        5.21      2.66 o 
  -3   3  42        0.48        5.05      3.27 o 
  -2   3  42        4.70        9.09      2.39 o 
  -1   3  42      125.18      123.30      8.10 o 
   0   3  42        0.44        3.55      3.94 o 
  -4   4  42        3.38        5.36      3.54 o 
  -3   4  42      120.17      117.31      8.07 o 
  -2   4  42      262.87      281.06     11.47 o 
  -1   4  42      101.96      105.25      8.21 o 
   0   4  42      175.36      195.86     16.27 o 
  -4   5  42      118.64      128.33     10.06 o 
  -3   5  42       35.51       28.70      3.72 o 
  -2   5  42      136.27      143.85     10.14 o 
  -1   5  42       38.12       30.33      4.91 o 
  -1   1  43       66.44       73.89     21.17 o 
   0   1  43      157.10      157.90     13.82 o 
  -2   2  43       11.34       10.26      5.10 o 
  -1   2  43       10.27       11.37      2.59 o 
   0   2  43      270.08      234.46     15.83 o 
  -3   3  43        9.06       14.88      4.48 o 
  -2   3  43        7.20        4.13      2.83 o 
  -1   3  43       68.17       74.84      9.82 o 
   0   3  43       32.45       24.60      8.39 o 
  -4   4  43      272.29      281.08     26.14 o 
  -3   4  43       16.96       13.44      3.17 o 
  -2   4  43      293.30      294.91     21.65 o 
  -1   4  43      231.96      211.35     13.87 o 
   0   4  43      140.23      163.18     20.84 o 
  -4   5  43       75.99       67.95      8.34 o 
  -3   5  43      170.90      178.32     17.85 o 
  -2   5  43       33.71       24.51      3.78 o 
  -1   5  43      200.35      229.11     21.41 o 
  -1   1  44      147.40      135.48     20.23 o 
   0   1  44       12.21       12.98      3.93 o 
  -2   2  44       79.37       71.81     22.49 o 
  -1   2  44      124.91      119.32     14.95 o 
   0   2  44       11.88        9.90      3.47 o 
  -3   3  44        4.21        4.76      3.57 o 
  -2   3  44       57.82       49.32      8.65 o 
  -1   3  44       15.70       19.87      3.51 o 
   0   3  44      243.22      283.29     40.87 o 
  -4   4  44        9.50        6.48      3.71 o 
  -3   4  44      138.18      138.51     11.29 o 
  -2   4  44      166.65      161.18     13.94 o 
  -1   4  44      169.37      192.93     13.99 o 
   0   4  44      202.62      233.99     31.15 o 
  -1   1  45       30.32       25.02      8.18 o 
  -2   2  45        2.21        9.08      5.94 o 
  -1   2  45      171.88      164.96     17.56 o 
   0   2  45        6.32        8.33      4.11 o 
  -3   3  45        8.34       11.15      3.06 o 
  -2   3  45       25.10       13.97      4.33 o 
  -1   3  45       23.15       16.33      3.28 o 
   0   3  45        6.72       10.26      5.03 o 
  -3   4  45       72.83       70.22      7.47 o 
  -2   4  45      171.48      189.31     20.88 o 
  -1   4  45       12.97       13.00      3.61 o 
  -1   1  46      113.47      107.11     15.75 o 
  -2   2  46      274.09      366.26     58.84 o 
  -1   2  46       70.01       57.45     16.27 o 
   0   2  46       27.63       27.26      5.69 o 
  -3   3  46      460.45      481.39     62.66 o 
  -2   3  46      266.77      263.89     28.06 o 
  -1   3  46       10.80        6.92      3.89 o 
   0   3  46        8.38        5.90      4.42 o 
  -2   2  47      182.63      150.54     31.99 o 
  -1   2  47        8.37       10.56      5.47 o 
                                                 
